# Supplementary material for: 2-Hy­droxy-5-[(E)-(1H-indol-3-yl­methyl­idene)aza­nium­yl]benzoate
Source: Acta Crystallogr Sect E Struct Rep Online. 2010 Nov 27;66(Pt 12):o3314. doi: 10.1107/S1600536810048579 (PMC3011759; doi:10.1107/S1600536810048579)
Supplement: Supplementary file 1 [file e-66-o3314-sup1.cif]

##############################################################################
###                                                                        ###
###        Electronic paper (Acta Crystallographica Section E)             ###
###                                                                        ###
##############################################################################
#                                                                            #
# This CIF contains the data in a paper accepted for publication in Acta     #
# Crystallographica Section E. It conforms to the requirements of Notes      #
# for Authors for Section E, and has been peer reviewed under the auspices   #
# of the IUCr Commission on Journals.                                        #
#                                                                            #
# Full details of the Crystallographic Information File format               #
# are given in the paper "The Crystallographic Information File (CIF):       #
# a New Standard Archive File for Crystallography" by S. R. Hall, F. H.      #
# Allen and I. D. Brown [Acta Cryst. (1991), A47, 655-685].                  #
#                                                                            #
# The current version of the core CIF dictionary is obtainable from          #
# ftp://ftp.iucr.org/pub/cif_core.dic. The current version number is 2.4.    #
#                                                                            #
# Software is freely available for graphical display of the structure(s) in  #
# this CIF.  For information consult the CIF home page http://www.iucr.org/  #
# cif/home.html                                                              #
#                                                                            #
# This file may be used for bona fide research purposes within the           #
# scientific community so long as proper attribution is given to the journal # 
# article from which it was obtained.                                        #
#                                                                            #
##############################################################################
                                             
data_global
_audit_creation_method     ?
_journal_date_recd_electronic     2010-11-18
_journal_date_accepted     2010-11-22
_journal_name_full     'Acta Crystallographica, Section E'
_journal_year     2010
_journal_volume     66
_journal_issue     12
_journal_page_first     o3314
_journal_page_last     o3314
_journal_paper_category     QO
_journal_coeditor_code     DN2627
_publ_contact_author
;
Muhammad Nawaz Tahir
University of Sargodha
Department of Physics
Sargodha
Pakistan
;
_publ_contact_author_email     'dmntahir_uos@yahoo.com'
_publ_contact_author_fax     '0092 48 32 22 121'
_publ_contact_author_phone     '0092 48 92 30 914'
_publ_section_title
;
2-Hydroxy-5-[(<i>E</i>)-(1<i>H</i>-indol-3-ylmethylidene)azaniumyl]benzoate
;
loop_
    _publ_author_name
    _publ_author_address
    'Tahir, M. Nawaz'
;
Department of Physics
University of Sargodha
Sargodha
Pakistan
;
    'Shad, Hazoor Ahmad'
;
Department of Chemistry
Govt. M. D. College
Toba Tek Singh
Punjab
Pakistan
;
data_I
_audit_creation_method     SHELXL-97
_chemical_name_systematic
;
2-Hydroxy-5-[(<i>E</i>)-(1<i>H</i>-indol-3-ylmethylidene)azaniumyl]benzoate
;
_chemical_name_common     ?
_chemical_formula_moiety     'C16 H12 N2 O3'
_chemical_formula_sum     'C16 H12 N2 O3'
_chemical_formula_iupac     'C16 H12 N2 O3'
_chemical_formula_weight     280.28
_symmetry_cell_setting     monoclinic
_symmetry_space_group_name_H-M     'P 21/n'
_symmetry_space_group_name_Hall     '-P 2yn'
loop_
    _symmetry_equiv_pos_site_id
    _symmetry_equiv_pos_as_xyz
    1 x,y,z
    2 1/2-x,1/2+y,1/2-z
    3 -x,-y,-z
    4 1/2+x,1/2-y,1/2+z
_cell_length_a     7.3463(6)
_cell_length_b     15.5496(12)
_cell_length_c     11.5310(8)
_cell_angle_alpha     90
_cell_angle_beta     104.619(4)
_cell_angle_gamma     90
_cell_volume     1274.57(17)
_cell_formula_units_Z     4
_cell_measurement_reflns_used     1169
_cell_measurement_theta_min     2.25
_cell_measurement_theta_max     25.25
_cell_measurement_temperature     296(2)
_exptl_crystal_description     needle
_exptl_crystal_colour     orange
_exptl_crystal_size_max     0.24
_exptl_crystal_size_mid     0.14
_exptl_crystal_size_min     0.12
_exptl_crystal_density_diffrn     1.461
_exptl_crystal_density_meas     ?
_exptl_crystal_density_method     'not measured'
_exptl_crystal_F_000     584
_exptl_absorpt_coefficient_mu     0.103
_exptl_absorpt_correction_type     multi-scan
_exptl_absorpt_process_details     '(SADABS; Bruker, 2005)'
_exptl_absorpt_correction_T_min     0.980
_exptl_absorpt_correction_T_max     0.988
_exptl_special_details
;
;
_diffrn_ambient_temperature     296(2)
_diffrn_radiation_type     MoK\a
_diffrn_radiation_wavelength     0.71073
_diffrn_radiation_source     'fine-focus sealed tube'
_diffrn_radiation_monochromator     graphite
_diffrn_measurement_device_type     'Bruker Kappa APEXII CCD'
_diffrn_measurement_method     \w
_diffrn_detector_area_resol_mean     8.20
_diffrn_reflns_number     9888
_diffrn_reflns_av_R_equivalents     0.0804
_diffrn_reflns_av_sigmaI/netI     0.0949
_diffrn_reflns_theta_min     2.25
_diffrn_reflns_theta_max     25.25
_diffrn_reflns_theta_full     25.25
_diffrn_measured_fraction_theta_max     0.999
_diffrn_measured_fraction_theta_full     0.999
_diffrn_reflns_limit_h_min     -8
_diffrn_reflns_limit_h_max     8
_diffrn_reflns_limit_k_min     -18
_diffrn_reflns_limit_k_max     18
_diffrn_reflns_limit_l_min     -13
_diffrn_reflns_limit_l_max     13
_diffrn_standards_number     0
_diffrn_standards_interval_count     ?
_diffrn_standards_interval_time     ?
_diffrn_standards_decay_%     ?
_refine_special_details
;
Refinement of <i>F</i>^2^ against ALL reflections. The weighted <i>R</i>-factor
<i>wR</i> and goodness of fit <i>S</i> are based on <i>F</i>^2^, conventional
<i>R</i>-factors <i>R</i> are based on <i>F</i>, with <i>F</i> set to zero for
negative <i>F</i>^2^. The threshold expression of <i>F</i>^2^ >
\s(<i>F</i>^2^) is used only for calculating <i>R</i>-factors(gt) <i>etc</i>.
and is not relevant to the choice of reflections for refinement.
<i>R</i>-factors based on <i>F</i>^2^ are statistically about twice as large
as those based on <i>F</i>, and <i>R</i>- factors based on ALL data will be
even larger.
;
_reflns_number_total     2313
_reflns_number_gt     1169
_reflns_threshold_expression     I>2\s(I)
_refine_ls_structure_factor_coef     Fsqd
_refine_ls_matrix_type     full
_refine_ls_R_factor_all     0.1362
_refine_ls_R_factor_gt     0.0568
_refine_ls_wR_factor_gt     0.1185
_refine_ls_wR_factor_ref     0.1524
_refine_ls_goodness_of_fit_ref     0.996
_refine_ls_restrained_S_all     0.996
_refine_ls_number_reflns     2313
_refine_ls_number_parameters     191
_refine_ls_number_restraints     0
_refine_ls_hydrogen_treatment     constr
_refine_ls_weighting_scheme     calc
_refine_ls_weighting_details
                 'calc w=1/[\s^2^(Fo^2^)+(0.0622P)^2^] where P=(Fo^2^+2Fc^2^)/3'
_atom_sites_solution_hydrogens     geom
_atom_sites_solution_primary     direct
_atom_sites_solution_secondary     difmap
_refine_ls_shift/su_max     0.000
_refine_ls_shift/su_mean     0.000
_refine_diff_density_max     0.188
_refine_diff_density_min     -0.222
loop_
    _atom_type_symbol
    _atom_type_description
    _atom_type_scat_dispersion_real
    _atom_type_scat_dispersion_imag
    _atom_type_scat_source
    'C' 'C' 0.0033 0.0016
                         'International Tables Vol C Tables 4.2.6.8 and 6.1.1.4'
    'H' 'H' 0.0000 0.0000
                         'International Tables Vol C Tables 4.2.6.8 and 6.1.1.4'
    'N' 'N' 0.0061 0.0033
                         'International Tables Vol C Tables 4.2.6.8 and 6.1.1.4'
    'O' 'O' 0.0106 0.0060
                         'International Tables Vol C Tables 4.2.6.8 and 6.1.1.4'
_computing_data_collection     'APEX2 (Bruker, 2009)'
_computing_cell_refinement     'SAINT (Bruker, 2009)'
_computing_data_reduction     'SAINT (Bruker, 2009)'
_computing_structure_solution     'SHELXS97 (Sheldrick, 2008)'
_computing_structure_refinement     'SHELXL97 (Sheldrick, 2008)'
_computing_molecular_graphics
                  'ORTEP-3 for Windows (Farrugia, 1997) and PLATON (Spek, 2009)'
_computing_publication_material
                                'WinGX (Farrugia, 1999) and PLATON (Spek, 2009)'
loop_
    _atom_site_type_symbol
    _atom_site_label
    _atom_site_fract_x
    _atom_site_fract_y
    _atom_site_fract_z
    _atom_site_U_iso_or_equiv
    _atom_site_thermal_displace_type
    _atom_site_calc_flag
    _atom_site_refinement_flags
    _atom_site_occupancy
    O O1 1.2830(3) 0.00635(16) 0.14061(19) 0.0527(10) Uani . . 1.000
    O O2 1.3616(3) 0.01396(16) 0.34045(19) 0.0529(10) Uani . . 1.000
    O O3 1.1429(3) 0.07152(17) 0.44973(17) 0.0486(9) Uani . . 1.000
    N N1 0.6066(4) 0.10087(18) 0.0169(2) 0.0394(10) Uani . . 1.000
    N N2 0.1653(4) 0.11644(18) -0.3115(2) 0.0408(10) Uani . . 1.000
    C C1 1.2446(5) 0.0237(2) 0.2380(3) 0.0375(12) Uani . . 1.000
    C C2 1.0566(4) 0.0584(2) 0.2369(3) 0.0334(11) Uani . . 1.000
    C C3 1.0142(5) 0.0819(2) 0.3454(3) 0.0364(11) Uani . . 1.000
    C C4 0.8368(5) 0.1138(2) 0.3417(3) 0.0459(13) Uani . . 1.000
    C C5 0.7012(5) 0.1219(2) 0.2364(3) 0.0424(14) Uani . . 1.000
    C C6 0.7423(4) 0.0983(2) 0.1288(3) 0.0338(11) Uani . . 1.000
    C C7 0.9190(4) 0.0666(2) 0.1312(3) 0.0349(11) Uani . . 1.000
    C C8 0.4406(5) 0.1355(2) -0.0070(3) 0.0387(11) Uani . . 1.000
    C C9 0.3080(5) 0.1370(2) -0.1184(3) 0.0344(11) Uani . . 1.000
    C C10 0.1205(4) 0.1715(2) -0.1405(3) 0.0324(11) Uani . . 1.000
    C C11 0.0164(5) 0.2123(2) -0.0705(3) 0.0410(11) Uani . . 1.000
    C C12 -0.1644(5) 0.2377(2) -0.1229(3) 0.0451(12) Uani . . 1.000
    C C13 -0.2477(5) 0.2216(2) -0.2434(3) 0.0476(14) Uani . . 1.000
    C C14 -0.1494(5) 0.1805(2) -0.3140(3) 0.0411(11) Uani . . 1.000
    C C15 0.0346(5) 0.1569(2) -0.2617(3) 0.0350(11) Uani . . 1.000
    C C16 0.3256(5) 0.1038(2) -0.2278(3) 0.0411(12) Uani . . 1.000
    H H1 0.63809 0.07659 -0.04221 0.0472 Uiso . . 1.000
    H H2 0.14581 0.10162 -0.38548 0.0489 Uiso . . 1.000
    H H3 1.24072 0.05315 0.43705 0.0584 Uiso . . 1.000
    H H4 0.80901 0.13014 0.41293 0.0551 Uiso . . 1.000
    H H5 0.58271 0.14295 0.23633 0.0512 Uiso . . 1.000
    H H7 0.94585 0.05043 0.05962 0.0420 Uiso . . 1.000
    H H8 0.40583 0.16216 0.05637 0.0463 Uiso . . 1.000
    H H11 0.06906 0.22218 0.01060 0.0494 Uiso . . 1.000
    H H12 -0.23290 0.26623 -0.07704 0.0542 Uiso . . 1.000
    H H13 -0.37122 0.23872 -0.27642 0.0567 Uiso . . 1.000
    H H14 -0.20470 0.16904 -0.39435 0.0495 Uiso . . 1.000
    H H16 0.43238 0.07717 -0.24027 0.0491 Uiso . . 1.000
loop_
    _atom_site_aniso_label
    _atom_site_aniso_U_11
    _atom_site_aniso_U_22
    _atom_site_aniso_U_33
    _atom_site_aniso_U_12
    _atom_site_aniso_U_13
    _atom_site_aniso_U_23
    O1 0.0458(16) 0.076(2) 0.0390(14) 0.0109(13) 0.0160(12) -0.0088(13)
    O2 0.0373(15) 0.079(2) 0.0397(15) 0.0091(13) 0.0048(12) -0.0035(14)
    O3 0.0402(16) 0.0743(19) 0.0303(13) 0.0077(14) 0.0070(11) -0.0027(12)
    N1 0.0406(19) 0.0466(19) 0.0307(15) 0.0039(16) 0.0087(13) -0.0042(14)
    N2 0.0439(19) 0.0481(19) 0.0292(15) 0.0048(15) 0.0071(14) -0.0045(14)
    C1 0.036(2) 0.040(2) 0.035(2) 0.0021(17) 0.0063(17) -0.0006(17)
    C2 0.034(2) 0.036(2) 0.0306(18) -0.0016(16) 0.0087(15) -0.0013(16)
    C3 0.037(2) 0.041(2) 0.0285(18) 0.0015(18) 0.0033(16) 0.0003(16)
    C4 0.050(2) 0.060(3) 0.0279(18) 0.008(2) 0.0104(17) -0.0090(18)
    C5 0.037(2) 0.054(3) 0.036(2) 0.0112(18) 0.0086(16) -0.0048(18)
    C6 0.035(2) 0.038(2) 0.0260(17) 0.0012(17) 0.0031(15) -0.0027(16)
    C7 0.034(2) 0.042(2) 0.0295(18) 0.0013(16) 0.0093(15) -0.0038(16)
    C8 0.041(2) 0.040(2) 0.0348(19) 0.0065(18) 0.0090(16) 0.0011(17)
    C9 0.036(2) 0.037(2) 0.0288(17) 0.0008(16) 0.0056(15) -0.0030(16)
    C10 0.037(2) 0.031(2) 0.0279(18) -0.0014(16) 0.0058(15) 0.0007(15)
    C11 0.048(2) 0.042(2) 0.0332(19) 0.0006(19) 0.0109(17) -0.0011(17)
    C12 0.044(2) 0.048(2) 0.047(2) 0.0103(19) 0.0181(18) 0.0001(19)
    C13 0.040(2) 0.056(3) 0.045(2) 0.0095(19) 0.0075(18) 0.004(2)
    C14 0.043(2) 0.047(2) 0.0308(19) 0.0011(19) 0.0047(17) 0.0003(17)
    C15 0.037(2) 0.034(2) 0.0352(19) 0.0039(17) 0.0115(16) 0.0028(16)
    C16 0.037(2) 0.046(2) 0.038(2) 0.0066(18) 0.0050(17) -0.0019(18)
_geom_special_details
;
Bond distances, angles <i>etc</i>. have been calculated using the rounded
fractional coordinates. All su's are estimated from the variances of the
(full) variance-covariance matrix. The cell e.s.d.'s are taken into account in
the estimation of distances, angles and torsion angles
;
loop_
    _geom_bond_atom_site_label_1
    _geom_bond_atom_site_label_2
    _geom_bond_site_symmetry_1
    _geom_bond_site_symmetry_2
    _geom_bond_distance
    _geom_bond_publ_flag
    O1 C1 . . 1.254(4) no
    O2 C1 . . 1.283(4) no
    O3 C3 . . 1.339(4) no
    O3 H3 . . 0.8200 no
    N1 C6 . . 1.418(4) no
    N1 C8 . . 1.298(5) no
    N2 C16 . . 1.335(4) no
    N2 C15 . . 1.388(5) no
    N1 H1 . . 0.8600 no
    N2 H2 . . 0.8600 no
    C1 C2 . . 1.480(5) no
    C2 C7 . . 1.379(5) no
    C2 C3 . . 1.412(5) no
    C3 C4 . . 1.385(5) no
    C4 C5 . . 1.368(5) no
    C5 C6 . . 1.398(5) no
    C6 C7 . . 1.382(4) no
    C8 C9 . . 1.403(5) no
    C9 C10 . . 1.440(5) no
    C9 C16 . . 1.399(5) no
    C10 C15 . . 1.399(5) no
    C10 C11 . . 1.397(5) no
    C11 C12 . . 1.371(5) no
    C12 C13 . . 1.392(5) no
    C13 C14 . . 1.375(5) no
    C14 C15 . . 1.384(5) no
    C4 H4 . . 0.9300 no
    C5 H5 . . 0.9300 no
    C7 H7 . . 0.9300 no
    C8 H8 . . 0.9300 no
    C11 H11 . . 0.9300 no
    C12 H12 . . 0.9300 no
    C13 H13 . . 0.9300 no
    C14 H14 . . 0.9300 no
    C16 H16 . . 0.9300 no
loop_
    _geom_angle_atom_site_label_1
    _geom_angle_atom_site_label_2
    _geom_angle_atom_site_label_3
    _geom_angle_site_symmetry_1
    _geom_angle_site_symmetry_2
    _geom_angle_site_symmetry_3
    _geom_angle
    _geom_angle_publ_flag
    C3 O3 H3 . . . 109.00 no
    C6 N1 C8 . . . 127.8(3) no
    C15 N2 C16 . . . 110.1(3) no
    C8 N1 H1 . . . 116.00 no
    C6 N1 H1 . . . 116.00 no
    C16 N2 H2 . . . 125.00 no
    C15 N2 H2 . . . 125.00 no
    O2 C1 C2 . . . 117.3(3) no
    O1 C1 O2 . . . 123.3(3) no
    O1 C1 C2 . . . 119.4(3) no
    C3 C2 C7 . . . 118.9(3) no
    C1 C2 C3 . . . 120.1(3) no
    C1 C2 C7 . . . 121.0(3) no
    O3 C3 C4 . . . 121.1(3) no
    O3 C3 C2 . . . 120.1(3) no
    C2 C3 C4 . . . 118.8(3) no
    C3 C4 C5 . . . 121.9(3) no
    C4 C5 C6 . . . 119.4(3) no
    C5 C6 C7 . . . 119.2(3) no
    N1 C6 C5 . . . 122.7(3) no
    N1 C6 C7 . . . 118.0(3) no
    C2 C7 C6 . . . 121.7(3) no
    N1 C8 C9 . . . 126.8(3) no
    C8 C9 C10 . . . 125.5(3) no
    C8 C9 C16 . . . 128.2(3) no
    C10 C9 C16 . . . 106.3(3) no
    C11 C10 C15 . . . 118.4(3) no
    C9 C10 C15 . . . 106.7(3) no
    C9 C10 C11 . . . 134.9(3) no
    C10 C11 C12 . . . 119.1(3) no
    C11 C12 C13 . . . 121.4(3) no
    C12 C13 C14 . . . 120.7(3) no
    C13 C14 C15 . . . 117.8(3) no
    C10 C15 C14 . . . 122.5(3) no
    N2 C15 C10 . . . 107.6(3) no
    N2 C15 C14 . . . 129.9(3) no
    N2 C16 C9 . . . 109.4(3) no
    C3 C4 H4 . . . 119.00 no
    C5 C4 H4 . . . 119.00 no
    C4 C5 H5 . . . 120.00 no
    C6 C5 H5 . . . 120.00 no
    C2 C7 H7 . . . 119.00 no
    C6 C7 H7 . . . 119.00 no
    N1 C8 H8 . . . 117.00 no
    C9 C8 H8 . . . 117.00 no
    C10 C11 H11 . . . 120.00 no
    C12 C11 H11 . . . 120.00 no
    C11 C12 H12 . . . 119.00 no
    C13 C12 H12 . . . 119.00 no
    C12 C13 H13 . . . 120.00 no
    C14 C13 H13 . . . 120.00 no
    C13 C14 H14 . . . 121.00 no
    C15 C14 H14 . . . 121.00 no
    N2 C16 H16 . . . 125.00 no
    C9 C16 H16 . . . 125.00 no
loop_
    _geom_hbond_atom_site_label_D
    _geom_hbond_atom_site_label_H
    _geom_hbond_atom_site_label_A
    _geom_hbond_site_symmetry_A
    _geom_hbond_distance_DH
    _geom_hbond_distance_HA
    _geom_hbond_distance_DA
    _geom_hbond_angle_DHA
    _geom_hbond_publ_flag
    N1 H1 O1 3_755 0.86 1.90 2.735(3) 162 yes
    N2 H2 O3 1_454 0.86 1.95 2.805(3) 171 yes
    O3 H3 O2 . 0.82 1.70 2.448(3) 150 yes
    C16 H16 O1 3_755 0.93 2.48 3.279(4) 144 yes
    C16 H16 O2 3_755 0.93 2.55 3.439(4) 160 yes
    C5 H5 Cg3 4_555 0.93 2.92 3.643(4) 136 yes
