# Supplementary material for: 2-Hy­droxy-5-[(E)-(1H-indol-3-yl­methyl­idene)aza­nium­yl]benzoate
Source: Acta Crystallogr Sect E Struct Rep Online. 2010 Nov 27;66(Pt 12):o3314. doi: 10.1107/S1600536810048579 (PMC3011759; doi:10.1107/S1600536810048579)
Supplement: Supplementary file 2 [file e-66-o3314-Isup2.hkl]

#
# h,k,l, Fc-squared, Fo-squared, sigma(Fo-squared) and status flag
#
data_I
_shelx_title ' HA114ORANGE_0m in P2(1)/n'
_shelx_refln_list_code          4
_shelx_F_calc_maximum      220.23
_exptl_crystal_F_000       584.00
_reflns_d_resolution_high  0.8331
 
loop_
 _symmetry_equiv_pos_as_xyz
 'x, y, z'
 '-x+1/2, y+1/2, -z+1/2'
 '-x, -y, -z'
 'x-1/2, -y-1/2, z-1/2'
 
_cell_length_a     7.3463
_cell_length_b    15.5496
_cell_length_c    11.5310
_cell_angle_alpha  90.000
_cell_angle_beta  104.619
_cell_angle_gamma  90.000
 
_shelx_F_squared_multiplier     1.000
 
loop_
 _refln_index_h
 _refln_index_k
 _refln_index_l
 _refln_F_squared_calc
 _refln_F_squared_meas
 _refln_F_squared_sigma
 _refln_observed_status
   2   0   0     4166.75     3882.96     93.28 o
   4   0   0      155.94      150.28     12.51 o
   6   0   0       87.63      100.20     31.07 o
   8   0   0       11.40        8.40     19.74 o
   1   1   0     2067.19     1804.00     30.20 o
   2   1   0        1.94        2.30      3.19 o
   3   1   0      935.08      929.30     21.89 o
   4   1   0      445.18      481.68     23.17 o
   5   1   0       30.78       36.23      8.57 o
   6   1   0        0.45       10.95      7.91 o
   7   1   0      104.21       81.82     23.00 o
   8   1   0        0.70       -9.86     16.62 o
   0   2   0     3828.91     3840.52     77.87 o
   1   2   0      219.79      211.67      7.11 o
   2   2   0      498.13      470.91     11.89 o
   3   2   0      900.23      950.69     22.02 o
   4   2   0       31.30       23.31      5.82 o
   5   2   0        6.13        1.44      7.60 o
   6   2   0       65.60       70.76     10.99 o
   7   2   0      299.55      314.44     32.34 o
   8   2   0        0.35        4.36     20.90 o
   1   3   0     1258.20     1255.32     19.44 o
   2   3   0      937.82      850.47     16.79 o
   3   3   0      661.58      664.71     18.39 o
   4   3   0      101.38       98.49     11.04 o
   5   3   0       25.55       14.43      9.55 o
   6   3   0       14.99        8.68     11.32 o
   7   3   0      251.74      203.50     20.29 o
   8   3   0        9.84      -23.57     19.93 o
   0   4   0     5409.22     4671.94     97.52 o
   1   4   0     1171.57     1060.65     17.94 o
   2   4   0      206.20      176.46      8.50 o
   3   4   0      343.06      313.52     12.08 o
   4   4   0      304.58      276.92     14.54 o
   5   4   0      167.96      185.90     27.80 o
   6   4   0      108.52       92.89     18.84 o
   7   4   0       22.90       -7.06     14.93 o
   8   4   0       95.10      113.39     37.04 o
   1   5   0       45.70       46.49      4.43 o
   2   5   0        0.01        1.44      2.92 o
   3   5   0       74.45       58.39      6.85 o
   4   5   0        6.27       -0.86      6.35 o
   5   5   0        3.18       20.36     11.06 o
   6   5   0       14.29        8.85     12.24 o
   7   5   0       27.71        7.97     19.53 o
   8   5   0       12.54      -14.04     32.50 o
   0   6   0      813.41      701.39     27.64 o
   1   6   0       82.43       78.10      5.83 o
   2   6   0       83.80       82.43      6.64 o
   3   6   0        0.23        0.60      4.11 o
   4   6   0       13.96       17.79      8.06 o
   5   6   0       18.33        7.68      8.00 o
   6   6   0        5.07       10.58     14.36 o
   7   6   0       61.58       61.66     23.66 o
   8   6   0        3.39      -18.81     24.08 o
   1   7   0     3139.77     3159.47     50.83 o
   2   7   0       71.22       66.62      7.51 o
   3   7   0       95.64       90.51      8.76 o
   4   7   0       21.91       24.79      5.57 o
   5   7   0       72.07       77.50     13.09 o
   6   7   0       25.84       -7.06     14.63 o
   7   7   0        9.57        7.11     19.73 o
   0   8   0     1026.00     1036.03     38.70 o
   1   8   0     1890.20     1957.74     38.07 o
   2   8   0     2248.48     2277.73     43.35 o
   3   8   0       16.09       20.07      7.08 o
   4   8   0       26.92       46.35      8.92 o
   5   8   0      161.43      160.15     16.41 o
   6   8   0       43.29       60.58     12.66 o
   7   8   0       99.77      122.85     44.93 o
   1   9   0     1113.49     1203.32     28.04 o
   2   9   0      553.79      576.92     16.27 o
   3   9   0      177.24      179.64     14.79 o
   4   9   0        3.12        4.02     13.11 o
   5   9   0       57.53       38.32      9.98 o
   6   9   0        0.60        4.48     11.21 o
   7   9   0       28.04       22.17     25.83 o
   0  10   0      356.16      388.03     27.90 o
   1  10   0       20.19       29.38      7.62 o
   2  10   0      521.50      556.52     20.19 o
   3  10   0        1.52        6.63     10.71 o
   4  10   0        1.51        5.80     10.55 o
   5  10   0        2.47       -8.40     15.26 o
   6  10   0       16.84       42.70     34.21 o
   7  10   0        0.08      -15.96     28.92 o
   1  11   0        0.07        6.72      7.23 o
   2  11   0       46.36       39.51      8.75 o
   3  11   0        3.08        0.38      9.13 o
   4  11   0        3.85       10.12     11.92 o
   5  11   0        0.00        0.70     15.93 o
   6  11   0        2.72       -6.97     16.62 o
   0  12   0       63.15       89.37     35.49 o
   1  12   0        5.33       -0.65      8.37 o
   2  12   0       14.46       12.08      8.66 o
   3  12   0       96.70       94.42     14.19 o
   4  12   0       34.68       20.54     13.46 o
   5  12   0       19.14        5.92     17.95 o
   6  12   0        0.22      -23.08     18.43 o
   1  13   0      106.54      103.99     12.73 o
   2  13   0        0.13        3.80      8.46 o
   3  13   0       47.94       32.67     12.12 o
   4  13   0       63.03       94.12     17.80 o
   5  13   0        1.61       -7.09     18.71 o
   6  13   0        0.79      -14.12     20.65 o
   0  14   0        7.06       12.23     20.79 o
   1  14   0        2.19        7.58     10.12 o
   2  14   0      169.04      204.15     17.07 o
   3  14   0        0.10       12.77     14.66 o
   4  14   0      145.90       98.60     35.97 o
   5  14   0        1.23       -2.74     20.42 o
   1  15   0        0.03        5.11     11.44 o
   2  15   0        1.38       -1.71     10.07 o
   3  15   0       21.16        8.72     16.14 o
   4  15   0        4.30      -25.66     17.11 o
   5  15   0       25.21       -7.63     34.89 o
   0  16   0        1.52       12.44     14.87 o
   1  16   0      106.58       91.80     16.54 o
   2  16   0        0.62       13.74     13.81 o
   3  16   0       13.73        0.15     14.79 o
   4  16   0       98.72      150.93     95.60 o
   1  17   0       37.46       26.92     14.28 o
   2  17   0       77.31       91.16     23.46 o
   3  17   0       90.86       76.47     25.52 o
   0  18   0       42.82       32.00     25.82 o
   1  18   0        5.09       14.22     18.63 o
   2  18   0        0.32      -25.94     25.32 o
  -7   0   1       71.06       50.19     33.46 o
  -5   0   1        0.65      -11.06     26.53 o
  -3   0   1      489.52      445.54     52.58 o
  -1   0   1     1535.48     1152.39     36.09 o
   1   0   1     1499.54     1265.99     25.04 o
   3   0   1     2861.82     2767.82     60.80 o
   5   0   1      262.56      259.59     18.45 o
   7   0   1      180.04      262.90     53.54 o
  -8   1   1       22.04        4.66     26.77 o
  -7   1   1       90.80       79.80     16.04 o
  -6   1   1      102.20      101.58     14.48 o
  -5   1   1       81.82       84.08     11.96 o
  -4   1   1      388.71      357.80     18.77 o
  -3   1   1       83.13       65.87     10.43 o
  -2   1   1      261.58      295.92     14.07 o
  -1   1   1      405.58      367.13     11.33 o
   0   1   1     1460.78     1258.74     24.37 o
   1   1   1     1392.36     1225.95     19.58 o
   2   1   1      285.39      280.35      7.18 o
   3   1   1      363.45      392.74     12.69 o
   4   1   1      178.95      159.21      9.39 o
   5   1   1        6.95       19.14      6.09 o
   6   1   1      815.26      785.94     26.41 o
   7   1   1        0.60        6.92     15.05 o
   8   1   1       13.27        5.12     18.00 o
  -8   2   1       25.21      -19.60     20.20 o
  -7   2   1       11.11       27.53     15.42 o
  -6   2   1       17.54       28.40      9.97 o
  -5   2   1        9.63       10.20      7.38 o
  -4   2   1      201.51      207.24     13.10 o
  -3   2   1      286.40      282.33     35.98 o
  -2   2   1      232.77      236.32     10.75 o
  -1   2   1      309.75      245.75      6.68 o
   0   2   1       23.21       25.39      2.78 o
   1   2   1     1917.76     1783.03     28.95 o
   2   2   1       14.50       12.19      3.88 o
   3   2   1        5.83        0.76      5.20 o
   4   2   1      193.93      208.02     13.95 o
   5   2   1      284.91      308.35     18.87 o
   6   2   1      467.56      440.90     29.22 o
   7   2   1       11.21        4.92     15.43 o
   8   2   1        2.66        6.72     19.54 o
  -8   3   1        5.01       33.23     24.36 o
  -7   3   1       43.78       39.52     17.11 o
  -6   3   1        0.77        1.17      9.25 o
  -5   3   1        5.45        4.13      8.26 o
  -4   3   1     1576.32     1538.24     50.62 o
  -3   3   1      877.26      901.71     28.36 o
  -2   3   1     1813.33     1720.88     34.17 o
  -1   3   1     8163.88     7546.68     90.96 o
   0   3   1     1959.45     1834.45     29.27 o
   1   3   1      448.78      492.66     10.98 o
   2   3   1       14.21       11.69      3.98 o
   3   3   1      397.13      442.99     15.55 o
   4   3   1      222.62      235.99     15.64 o
   5   3   1       15.71       14.19      8.67 o
   6   3   1        0.58       10.58     11.52 o
   7   3   1       87.15       67.50     26.01 o
   8   3   1       28.29       16.34     19.34 o
  -8   4   1       65.11       50.49     27.54 o
  -7   4   1       75.17      114.86     22.16 o
  -6   4   1       52.12       44.89     22.15 o
  -5   4   1        7.70       10.35      8.02 o
  -4   4   1       43.26       51.42     12.36 o
  -3   4   1     2486.51     2469.32     47.83 o
  -2   4   1      898.59      903.29     17.76 o
  -1   4   1    48499.52    46405.88    522.20 o
   0   4   1    17368.19    17162.62    239.76 o
   1   4   1     5372.75     5360.39     72.92 o
   2   4   1      228.82      218.02      7.53 o
   3   4   1        0.67        0.99      5.00 o
   4   4   1       34.66       37.17      8.28 o
   5   4   1       35.53       17.80     11.60 o
   6   4   1        1.19        5.03     10.27 o
   7   4   1        0.54        2.88     15.36 o
   8   4   1        2.73       -7.21     21.90 o
  -8   5   1        8.16       49.18     27.62 o
  -7   5   1        3.33        6.83     21.27 o
  -6   5   1       25.25       14.41     13.95 o
  -5   5   1      141.99      170.16     13.50 o
  -4   5   1      187.27      168.41     10.28 o
  -3   5   1     1172.86     1237.83     29.25 o
  -2   5   1      301.35      314.91      9.88 o
  -1   5   1     9785.93     9476.10    121.11 o
   0   5   1       65.46       79.75      6.59 o
   1   5   1       21.05       20.34      3.42 o
   2   5   1      410.31      457.23     13.23 o
   3   5   1       33.13       36.72      8.98 o
   4   5   1       48.61       49.53      9.13 o
   5   5   1        8.62        7.81     10.38 o
   6   5   1      384.78      363.59     26.94 o
   7   5   1       14.09       13.93     19.39 o
   8   5   1        0.32       -4.01     23.29 o
  -8   6   1       57.50       55.25     34.89 o
  -7   6   1       26.57       40.40     32.98 o
  -6   6   1       31.81       12.14     17.38 o
  -5   6   1      262.18      238.11     24.34 o
  -4   6   1      122.40      122.24     11.73 o
  -3   6   1      920.66      965.64     24.38 o
  -2   6   1      103.44       98.51      7.20 o
  -1   6   1     2323.29     2234.65     37.34 o
   0   6   1      366.73      357.85     14.87 o
   1   6   1      342.27      372.95     13.03 o
   2   6   1       70.50       81.33      5.94 o
   3   6   1       51.42       59.61      6.96 o
   4   6   1       12.43       39.53     10.56 o
   5   6   1        0.98        0.38      8.74 o
   6   6   1       51.89       49.22     17.11 o
   7   6   1      183.38      164.93     32.02 o
  -8   7   1       75.20        8.17     25.50 o
  -7   7   1       20.78       27.78     27.72 o
  -6   7   1        0.39       -5.87     16.16 o
  -5   7   1       18.23       17.61      7.42 o
  -4   7   1        9.20        9.46      5.72 o
  -3   7   1       25.46       15.89      5.82 o
  -2   7   1     1262.15     1228.82     27.00 o
  -1   7   1     1736.13     1668.76     32.75 o
   0   7   1       80.60       87.63      8.97 o
   1   7   1       48.51       52.11      6.52 o
   2   7   1      126.15      146.04      8.60 o
   3   7   1       59.58       68.45      8.13 o
   4   7   1        0.75       -7.28      5.51 o
   5   7   1        0.48       13.67     12.20 o
   6   7   1        2.92       -1.32     18.99 o
   7   7   1      148.91      112.63     34.18 o
  -7   8   1        1.53       54.97     37.28 o
  -6   8   1       10.55        6.71     12.17 o
  -5   8   1       28.34       22.98     17.16 o
  -4   8   1       51.94       55.49     11.83 o
  -3   8   1       10.72        5.77      8.02 o
  -2   8   1      399.72      410.14     13.67 o
  -1   8   1      649.03      601.48     19.84 o
   0   8   1       60.38       48.27      8.15 o
   1   8   1        1.43        2.40      6.06 o
   2   8   1      455.81      452.24     15.48 o
   3   8   1        4.99        6.55      6.84 o
   4   8   1       38.80       26.45      9.26 o
   5   8   1       43.02       57.34     11.89 o
   6   8   1       74.61       76.03     17.47 o
   7   8   1      392.73      378.41     50.24 o
  -7   9   1        0.11      -13.86     29.16 o
  -6   9   1        3.95       10.20     11.55 o
  -5   9   1      114.89       86.60     11.13 o
  -4   9   1      150.59      141.21     13.60 o
  -3   9   1       25.58       23.55      8.68 o
  -2   9   1      119.54      121.64     13.80 o
  -1   9   1     1083.21     1092.55     26.34 o
   0   9   1      323.98      313.92     16.90 o
   1   9   1        3.74        2.03      6.72 o
   2   9   1        2.24        6.65      6.02 o
   3   9   1       12.51       14.70      7.05 o
   4   9   1       16.06       19.40     12.82 o
   5   9   1        5.66       11.00     13.68 o
   6   9   1        8.92       35.77     28.68 o
   7   9   1        0.86       -0.83     24.14 o
  -7  10   1        2.45       -6.15     15.26 o
  -6  10   1        2.00       14.21     17.04 o
  -5  10   1       60.59       58.36     15.26 o
  -4  10   1      112.96      100.99     15.84 o
  -3  10   1      119.69      128.89     19.18 o
  -2  10   1       93.26       94.84      9.56 o
  -1  10   1       78.47       68.48      8.95 o
   0  10   1        1.48       -3.12      7.56 o
   1  10   1        0.43        9.41      8.59 o
   2  10   1      109.97      120.88     10.98 o
   3  10   1       72.95       84.14     16.10 o
   4  10   1        3.09       21.77     10.36 o
   5  10   1        1.36        6.07     16.20 o
   6  10   1       16.83       11.94     16.70 o
   7  10   1        7.22       22.71     29.50 o
  -7  11   1        2.13       52.58     38.72 o
  -6  11   1      102.18       99.00     23.23 o
  -5  11   1        0.02       -0.75     12.72 o
  -4  11   1        1.56       -2.80     11.36 o
  -3  11   1        1.80       12.81     12.83 o
  -2  11   1      196.47      174.95     13.33 o
  -1  11   1      138.27      140.62     11.90 o
   0  11   1       67.14       69.35     12.89 o
   1  11   1       27.99       19.35     10.08 o
   2  11   1       12.58        8.69      6.77 o
   3  11   1        4.33        3.31      9.89 o
   4  11   1       11.50       20.64     11.37 o
   5  11   1        0.77      -17.96     15.16 o
   6  11   1       24.10        6.69     18.38 o
  -6  12   1        0.11       15.11     19.73 o
  -5  12   1      193.13      190.53     27.35 o
  -4  12   1      140.13      166.08     19.73 o
  -3  12   1      163.86      138.13     29.12 o
  -2  12   1     1115.50     1099.20     31.88 o
  -1  12   1      104.48      107.03     12.03 o
   0  12   1       47.47       64.53      9.90 o
   1  12   1      162.42      162.71     16.68 o
   2  12   1       30.09       35.08      9.89 o
   3  12   1       15.28       36.41     19.32 o
   4  12   1      169.75      172.30     19.60 o
   5  12   1       24.56        7.73     32.43 o
   6  12   1       22.25        5.83     20.04 o
  -6  13   1        6.41        2.04     20.55 o
  -5  13   1      124.32      147.95     32.61 o
  -4  13   1       12.15        7.38     14.09 o
  -3  13   1       81.85       53.08     14.58 o
  -2  13   1       30.07       32.26     13.08 o
  -1  13   1       44.77       36.98     13.89 o
   0  13   1       10.11       10.69      9.32 o
   1  13   1      282.22      307.16     19.17 o
   2  13   1        5.32       13.66      8.63 o
   3  13   1       25.51        5.07     11.17 o
   4  13   1        4.82       13.03     17.32 o
   5  13   1        2.50       17.36     20.00 o
  -5  14   1       12.46      -14.02     19.05 o
  -4  14   1        0.91      -17.08     13.68 o
  -3  14   1        1.57        3.33     16.70 o
  -2  14   1      129.81      112.80     14.22 o
  -1  14   1       91.48       99.35     13.90 o
   0  14   1       13.98       22.99      9.80 o
   1  14   1       56.63       47.18     12.02 o
   2  14   1        1.42      -10.45      8.48 o
   3  14   1       23.21        6.20     14.23 o
   4  14   1       24.69        5.35     20.71 o
   5  14   1        0.06      -11.85     18.02 o
  -5  15   1        0.00        2.03     23.99 o
  -4  15   1       87.50       81.92     24.26 o
  -3  15   1       20.28        1.49     16.40 o
  -2  15   1       21.20       12.83     10.98 o
  -1  15   1        0.19       -3.25     10.19 o
   0  15   1        2.45       -0.19     11.74 o
   1  15   1        3.12        7.89     11.59 o
   2  15   1       12.26       19.08     13.63 o
   3  15   1       54.00       34.08     16.19 o
   4  15   1        0.09      -27.35     18.23 o
  -4  16   1        4.52      -28.22     23.42 o
  -3  16   1       34.41       17.04     18.90 o
  -2  16   1       22.02        8.52     21.90 o
  -1  16   1        2.86        7.90     11.45 o
   0  16   1      124.60      132.93     23.80 o
   1  16   1        0.18        4.36     11.38 o
   2  16   1       78.91       67.97     18.14 o
   3  16   1       19.90       23.80     17.92 o
   4  16   1       21.86       47.58     29.16 o
  -3  17   1       47.27       72.48     26.56 o
  -2  17   1        0.00        5.01     15.16 o
  -1  17   1        5.11       20.40     16.34 o
   0  17   1        1.92       -6.13     12.33 o
   1  17   1       52.88       37.19     14.25 o
   2  17   1        2.38        4.17     15.76 o
   3  17   1        9.93       -7.68     20.99 o
  -2  18   1       58.17       -2.32     65.72 o
  -1  18   1        0.90       14.47     17.54 o
   0  18   1       17.39        7.11     16.55 o
   1  18   1       63.48       51.81     15.45 o
   2  18   1        0.07      -20.35     24.06 o
  -8   0   2       65.26       95.60     37.76 o
  -6   0   2       33.11        1.85     37.28 o
  -4   0   2     3219.30     3404.90     86.40 o
  -2   0   2     5743.04     5600.07    161.33 o
   0   0   2    10363.70     9348.31    150.16 o
   2   0   2     1147.49     1000.39     23.76 o
   4   0   2       48.80       64.47      8.82 o
   6   0   2       21.55       -3.93     10.05 o
   8   0   2        7.68       -8.65     20.58 o
  -8   1   2        1.64      -27.72     23.42 o
  -7   1   2       90.97       82.07     16.56 o
  -6   1   2        0.07       -1.66      8.91 o
  -5   1   2      225.57      240.53     45.76 o
  -4   1   2      224.26      271.67     52.82 o
  -3   1   2     4000.63     3860.70    120.45 o
  -2   1   2       96.56       91.08      8.85 o
  -1   1   2     4885.38     4487.92     57.90 o
   0   1   2     2249.31     2057.92     31.91 o
   1   1   2        1.74        0.77      3.13 o
   2   1   2        0.12       -0.81      3.32 o
   3   1   2        8.85        5.38      4.16 o
   4   1   2       42.75       58.88      6.53 o
   5   1   2        6.96       16.16      7.33 o
   6   1   2      561.49      539.92     24.38 o
   7   1   2        0.10        6.48     14.15 o
   8   1   2        0.11       26.46     19.76 o
  -8   2   2       49.93       10.28     25.33 o
  -7   2   2       32.71       12.96     15.33 o
  -6   2   2      143.48      133.38     19.53 o
  -5   2   2        1.30        8.74      8.60 o
  -4   2   2       37.91       35.93     11.17 o
  -3   2   2       28.01        6.38     10.97 o
  -2   2   2      100.00      105.85      7.38 o
  -1   2   2      144.81      151.99      5.14 o
   0   2   2      356.48      322.86      9.16 o
   1   2   2       70.03       72.37      4.84 o
   2   2   2      100.10      105.13      5.40 o
   3   2   2      546.47      567.27     15.65 o
   4   2   2      258.26      276.34     14.19 o
   5   2   2        3.20       -1.63      7.24 o
   6   2   2      103.47      163.12     14.20 o
   7   2   2       60.03       43.76     18.02 o
   8   2   2        0.66        5.75     23.66 o
  -8   3   2        0.25       19.88     22.70 o
  -7   3   2       15.06       15.77     15.23 o
  -6   3   2       33.75       27.20     11.54 o
  -5   3   2       24.36       24.64     17.85 o
  -4   3   2      423.94      473.10     28.81 o
  -3   3   2     1255.19     1202.93     31.98 o
  -2   3   2      634.12      585.91     13.67 o
  -1   3   2     4524.15     4409.85     52.88 o
   0   3   2      479.41      449.77     13.73 o
   1   3   2       70.50       69.27      4.62 o
   2   3   2       70.70       65.82      5.90 o
   3   3   2       81.83       85.99      8.08 o
   4   3   2       14.82       25.79      7.82 o
   5   3   2      257.49      307.20     22.45 o
   6   3   2      776.62      833.68     30.92 o
   7   3   2       47.15       55.31     19.25 o
   8   3   2        1.53       -1.38     31.55 o
  -8   4   2        5.30       -1.17     27.01 o
  -7   4   2       25.55        5.18     45.41 o
  -6   4   2       16.43       28.70     11.45 o
  -5   4   2        3.74       -2.67     11.88 o
  -4   4   2      407.94      489.87     35.13 o
  -3   4   2      118.47      102.39     11.68 o
  -2   4   2        2.69        4.13      3.36 o
  -1   4   2     2263.97     2129.60     29.28 o
   0   4   2        8.21        4.18      4.42 o
   1   4   2      428.35      424.55     10.73 o
   2   4   2      120.34      138.12      6.25 o
   3   4   2        0.52        9.60      5.46 o
   4   4   2      190.46      189.96     12.75 o
   5   4   2      473.19      473.57     42.77 o
   6   4   2     1018.87     1109.40     39.07 o
   7   4   2        3.77       11.12     14.20 o
  -8   5   2       35.20       58.21     38.96 o
  -7   5   2        6.11       31.10     21.85 o
  -6   5   2      243.83      244.21     20.13 o
  -5   5   2      242.33      222.48     23.12 o
  -4   5   2        4.00        7.58     12.60 o
  -3   5   2      175.69      167.19      8.21 o
  -2   5   2      682.63      678.97     14.91 o
  -1   5   2     1304.13     1305.92     21.15 o
   0   5   2       90.46       88.69      7.44 o
   1   5   2      104.45      104.18      6.65 o
   2   5   2      430.43      458.58     12.87 o
   3   5   2     1211.38     1215.89     28.58 o
   4   5   2        0.08       -2.39      6.66 o
   5   5   2      745.59      755.39     30.96 o
   6   5   2       54.38       52.23     13.39 o
   7   5   2       12.87        8.75     14.65 o
  -8   6   2       24.99        2.86     29.87 o
  -7   6   2        0.00       11.02     18.65 o
  -6   6   2        0.01      -12.76     10.19 o
  -5   6   2        0.72       10.29      8.88 o
  -4   6   2      858.23      868.02     22.80 o
  -3   6   2        6.99        8.10      4.41 o
  -2   6   2       63.57       79.22      7.46 o
  -1   6   2      143.78      137.55      8.13 o
   0   6   2      648.47      612.75     18.35 o
   1   6   2        3.71        2.63      4.34 o
   2   6   2      131.05      149.08      8.81 o
   3   6   2        5.34        4.28      5.77 o
   4   6   2       14.30       34.02     12.69 o
   5   6   2      517.17      489.84     29.04 o
   6   6   2        0.20      -14.03     14.10 o
   7   6   2        4.29       -7.77     17.37 o
  -8   7   2       54.62      132.17     34.16 o
  -7   7   2       39.96       16.37     21.58 o
  -6   7   2      117.11      107.20     16.60 o
  -5   7   2      116.76      137.02     14.70 o
  -4   7   2      195.39      225.87     13.22 o
  -3   7   2        8.11        0.88      5.17 o
  -2   7   2       46.25       41.90      4.59 o
  -1   7   2       12.18        7.42      6.54 o
   0   7   2       34.47       29.43      7.13 o
   1   7   2      704.04      708.19     27.86 o
   2   7   2       18.62       25.43      6.33 o
   3   7   2       12.26       12.05      7.26 o
   4   7   2       37.94       37.55     12.05 o
   5   7   2      154.46      183.46     22.37 o
   6   7   2       49.27       57.86     25.10 o
   7   7   2        2.54       15.74     23.50 o
  -7   8   2        6.29       22.94     32.98 o
  -6   8   2      266.70      275.66     37.71 o
  -5   8   2      476.48      514.89     25.30 o
  -4   8   2       84.42       75.00      9.74 o
  -3   8   2      162.39      185.67     12.36 o
  -2   8   2     6341.78     6294.72     95.30 o
  -1   8   2      821.72      854.42     24.27 o
   0   8   2      205.11      196.23     13.07 o
   1   8   2       84.47       86.83      9.38 o
   2   8   2      364.59      372.71     18.39 o
   3   8   2      149.76      155.19     11.36 o
   4   8   2      111.81      106.86     14.89 o
   5   8   2        3.89        2.86     13.84 o
   6   8   2        3.10       11.70     21.47 o
   7   8   2       30.00        5.73     23.74 o
  -7   9   2        3.81       12.00     14.01 o
  -6   9   2       52.83       24.94     47.32 o
  -5   9   2        0.01        8.24      8.73 o
  -4   9   2       92.43       95.21     12.19 o
  -3   9   2      149.28      166.04     15.32 o
  -2   9   2     1338.65     1274.46     27.75 o
  -1   9   2     1314.07     1317.31     29.85 o
   0   9   2      100.93      109.98     11.60 o
   1   9   2       75.39       80.42      9.62 o
   2   9   2       49.11       49.79      7.86 o
   3   9   2        3.72        9.39      7.26 o
   4   9   2       69.92       75.23     12.96 o
   5   9   2      271.94      316.68     27.37 o
   6   9   2        0.00        8.26     38.72 o
   7   9   2        4.49      -35.93     25.13 o
  -7  10   2        2.05       20.85     16.44 o
  -6  10   2      172.76      180.24     21.11 o
  -5  10   2      261.94      326.88     20.95 o
  -4  10   2       20.59       21.09     11.59 o
  -3  10   2       58.99       68.49     14.04 o
  -2  10   2      618.34      658.97     26.19 o
  -1  10   2       53.46       64.33      8.74 o
   0  10   2        5.60        0.10      5.44 o
   1  10   2        0.79       -0.16      7.52 o
   2  10   2      168.70      169.22     14.64 o
   3  10   2        0.01        0.83      7.99 o
   4  10   2        0.62       -5.30     10.43 o
   5  10   2      152.36      198.03     37.78 o
   6  10   2        0.61        6.19     16.57 o
  -7  11   2        2.86        2.68     17.20 o
  -6  11   2        0.01       12.31     13.64 o
  -5  11   2       64.61       40.04     15.35 o
  -4  11   2      121.95      120.10     24.60 o
  -3  11   2       29.60       12.23     12.82 o
  -2  11   2      264.77      270.33     16.29 o
  -1  11   2       51.22       54.60      8.92 o
   0  11   2       25.86       45.11     11.97 o
   1  11   2       86.67       70.85     11.95 o
   2  11   2       28.41       30.78      8.65 o
   3  11   2       54.64       59.09     14.31 o
   4  11   2      125.09      121.70     22.37 o
   5  11   2        8.98       26.76     18.08 o
   6  11   2       15.81       24.37     19.49 o
  -6  12   2        3.12      -11.97     21.07 o
  -5  12   2        0.73        3.31     14.08 o
  -4  12   2        2.12       12.06     13.04 o
  -3  12   2       50.65       58.60     14.54 o
  -2  12   2      744.43      695.08     26.22 o
  -1  12   2      265.17      273.27     17.06 o
   0  12   2        0.33        4.30      7.48 o
   1  12   2      288.49      300.74     20.85 o
   2  12   2        4.30       14.80      7.85 o
   3  12   2        0.03       -7.19      9.05 o
   4  12   2       58.34       27.12     24.70 o
   5  12   2        2.12       34.35     22.44 o
   6  12   2        0.32      -10.17     19.50 o
  -6  13   2        7.11       -7.46     19.58 o
  -5  13   2        6.79       28.35     19.22 o
  -4  13   2       87.16      122.81     32.01 o
  -3  13   2      228.42      256.92     23.59 o
  -2  13   2      400.67      367.54     21.95 o
  -1  13   2       10.42       25.46     10.18 o
   0  13   2        7.52       18.39      8.35 o
   1  13   2        0.15        5.62     11.05 o
   2  13   2       11.45       19.43      8.71 o
   3  13   2        4.53        9.38     14.21 o
   4  13   2      109.01       90.67     25.88 o
   5  13   2       48.40        7.88     21.94 o
  -5  14   2        0.91       -5.97     19.49 o
  -4  14   2       21.75       34.54     15.88 o
  -3  14   2       20.34       17.23     14.15 o
  -2  14   2       47.39       55.90     12.44 o
  -1  14   2        0.03      -12.96      8.64 o
   0  14   2       76.10       63.84     11.19 o
   1  14   2      193.28      205.11     21.45 o
   2  14   2        0.01      -14.42     10.52 o
   3  14   2        4.24        4.01     13.86 o
   4  14   2        5.11        5.11     19.61 o
   5  14   2       17.09       31.32     23.20 o
  -5  15   2        2.74       -4.45     22.38 o
  -4  15   2        0.16       29.80     16.81 o
  -3  15   2       35.39       21.88     15.40 o
  -2  15   2       38.64       25.21     12.51 o
  -1  15   2        0.84       -9.05     10.23 o
   0  15   2       40.05       52.12     16.14 o
   1  15   2        1.86       12.40     11.52 o
   2  15   2        5.88       16.46     14.30 o
   3  15   2        0.58       21.02     19.50 o
   4  15   2        6.79      -20.96     19.39 o
  -4  16   2        9.26      -21.82     21.41 o
  -3  16   2      205.72      183.46     24.10 o
  -2  16   2        7.78       -3.45     11.81 o
  -1  16   2        0.16       15.98     14.90 o
   0  16   2        0.15       23.28     15.28 o
   1  16   2       10.29       11.85     12.13 o
   2  16   2        0.96      -10.96     13.91 o
   3  16   2        0.44        0.83     18.40 o
  -3  17   2        7.17       -2.79     20.00 o
  -2  17   2       18.90       -4.36     20.86 o
  -1  17   2        2.88        6.95     15.21 o
   0  17   2        5.54        4.68     15.79 o
   1  17   2       27.11       31.94     17.85 o
   2  17   2        0.04        1.02     15.54 o
  -2  18   2        9.52       -0.14     26.94 o
  -1  18   2        2.39       13.32     17.27 o
   0  18   2       46.82       31.23     21.87 o
   1  18   2       28.46       23.51     16.35 o
  -7   0   3      221.35      249.04     41.11 o
  -5   0   3      348.52      366.62     42.54 o
  -3   0   3        0.30       -5.74      9.08 o
  -1   0   3      435.64      383.19     13.20 o
   1   0   3      382.20      421.32     18.67 o
   3   0   3       15.51       12.59     10.21 o
   5   0   3     3675.19     3768.59    102.46 o
   7   0   3      166.44      156.78     44.45 o
  -8   1   3       59.08       46.84     33.46 o
  -7   1   3       75.34       47.42     15.60 o
  -6   1   3       36.60       23.80     13.09 o
  -5   1   3      225.39      248.27     23.93 o
  -4   1   3      781.50      810.41     30.23 o
  -3   1   3        2.02       -5.55      5.37 o
  -2   1   3      667.37      673.82     14.79 o
  -1   1   3       97.42       99.29      4.50 o
   0   1   3      329.67      288.03     10.26 o
   1   1   3      164.03      177.89      8.90 o
   2   1   3     2248.39     2201.11     39.34 o
   3   1   3      126.59      143.81      8.90 o
   4   1   3      274.01      286.93     13.18 o
   5   1   3      364.25      384.02     18.73 o
   6   1   3      351.74      342.72     19.42 o
   7   1   3        0.10       11.34     16.23 o
  -8   2   3       51.86       57.84     33.94 o
  -7   2   3       46.15       60.05     16.98 o
  -6   2   3        8.33       12.12     11.42 o
  -5   2   3       45.48       24.57     13.81 o
  -4   2   3       95.58       92.02     14.53 o
  -3   2   3        7.42       15.67      7.65 o
  -2   2   3       16.83       22.15      3.93 o
  -1   2   3       35.60       32.32      3.94 o
   0   2   3     1209.82     1168.67     22.73 o
   1   2   3      766.58      778.00     18.47 o
   2   2   3       33.01       29.85      3.63 o
   3   2   3      177.17      202.50     10.69 o
   4   2   3       45.60       45.88      8.00 o
   5   2   3      474.32      468.98     19.80 o
   6   2   3       39.40       48.55     10.52 o
   7   2   3       15.87        5.62     16.06 o
  -8   3   3       23.45       53.54     35.37 o
  -7   3   3       64.61       29.98     19.94 o
  -6   3   3       73.43       60.36     13.79 o
  -5   3   3       58.62       59.13     15.13 o
  -4   3   3      246.47      252.32     21.70 o
  -3   3   3      183.44      159.03     12.26 o
  -2   3   3       27.71       32.37      4.62 o
  -1   3   3     1856.55     1765.21     27.83 o
   0   3   3     1286.69     1164.82     21.87 o
   1   3   3      222.56      215.81      7.12 o
   2   3   3       11.63        4.11      5.70 o
   3   3   3      181.83      189.14     11.42 o
   4   3   3       19.63        6.92      7.38 o
   5   3   3      328.74      312.17     18.45 o
   6   3   3      109.10       87.29     12.76 o
   7   3   3       13.17       44.70     19.34 o
  -8   4   3       18.43       10.89     23.18 o
  -7   4   3      252.01      298.26     40.22 o
  -6   4   3      140.80       65.11     18.38 o
  -5   4   3      588.84      707.61     41.31 o
  -4   4   3      633.18      715.39     28.68 o
  -3   4   3     1397.51     1459.93     31.39 o
  -2   4   3      469.63      513.43     13.77 o
  -1   4   3      493.58      442.14     11.29 o
   0   4   3      820.33      800.60     22.51 o
   1   4   3        6.38        6.09      4.08 o
   2   4   3      255.11      267.93     10.96 o
   3   4   3      623.65      637.59     23.57 o
   4   4   3       32.51       23.05      8.82 o
   5   4   3       31.72       46.85     11.52 o
   6   4   3       22.10       19.16     13.43 o
   7   4   3       39.31       60.74     20.69 o
  -8   5   3        0.46        5.07     24.12 o
  -7   5   3       60.13       31.21     23.17 o
  -6   5   3       26.87       38.43     20.05 o
  -5   5   3       28.59        8.07     13.15 o
  -4   5   3       14.57       10.76     12.00 o
  -3   5   3       40.54       58.64      7.14 o
  -2   5   3       98.09      111.36     10.12 o
  -1   5   3     1379.45     1501.67     28.94 o
   0   5   3      432.80      377.20     16.96 o
   1   5   3       63.85       64.20      5.78 o
   2   5   3       12.58        8.94      4.46 o
   3   5   3        3.81        2.63      5.79 o
   4   5   3       15.26       15.86      9.09 o
   5   5   3      485.76      482.74     25.38 o
   6   5   3       11.82        6.06     11.44 o
   7   5   3        5.77       22.99     18.90 o
  -8   6   3        0.38       -3.24     24.69 o
  -7   6   3      103.21      103.67     28.20 o
  -6   6   3      174.90      173.03     20.78 o
  -5   6   3      491.42      500.72     29.94 o
  -4   6   3      239.30      260.90     14.51 o
  -3   6   3       71.29       70.77      7.98 o
  -2   6   3       18.02       17.49      4.60 o
  -1   6   3      134.18      115.09     11.37 o
   0   6   3       61.20       64.79      8.90 o
   1   6   3       55.01       55.92      7.95 o
   2   6   3      894.86      937.97     21.33 o
   3   6   3      167.31      135.34     15.71 o
   4   6   3       18.30       21.36      9.88 o
   5   6   3      456.46      479.73     26.83 o
   6   6   3       24.33       50.46     18.90 o
   7   6   3        9.24      -24.01     26.73 o
  -8   7   3        0.00       44.38     28.03 o
  -7   7   3       31.81       -5.02     22.65 o
  -6   7   3       72.63       95.92     17.48 o
  -5   7   3        0.16       -6.77      6.58 o
  -4   7   3        0.11        6.47      6.85 o
  -3   7   3       69.20       54.99      8.56 o
  -2   7   3       17.61       15.76      4.43 o
  -1   7   3      310.75      308.13     13.33 o
   0   7   3      200.85      216.38     14.55 o
   1   7   3      180.20      221.77     14.38 o
   2   7   3       16.32       17.14      6.77 o
   3   7   3       69.92       75.48     12.99 o
   4   7   3      863.12      880.28     39.75 o
   5   7   3       20.08       34.50     15.12 o
   6   7   3       96.40       99.71     28.83 o
   7   7   3        8.18       -1.09     22.07 o
  -7   8   3        1.00       12.05     24.31 o
  -6   8   3        9.81       -6.02      9.71 o
  -5   8   3       42.27       31.72     16.08 o
  -4   8   3       62.06       51.05     11.25 o
  -3   8   3       80.86       92.02     10.68 o
  -2   8   3     3225.11     3314.52     54.94 o
  -1   8   3      150.42      164.90     10.43 o
   0   8   3      546.08      570.07     24.93 o
   1   8   3       71.05       88.69     11.49 o
   2   8   3       21.45       31.67      7.46 o
   3   8   3      439.58      473.65     19.72 o
   4   8   3       55.61       59.98     14.63 o
   5   8   3        5.57      -10.65     11.28 o
   6   8   3      174.30      145.51     33.94 o
   7   8   3       65.56       14.24     27.04 o
  -7   9   3       26.87       12.90     15.16 o
  -6   9   3       23.20       16.24     13.94 o
  -5   9   3      336.48      319.63     29.99 o
  -4   9   3      175.55      196.98     17.28 o
  -3   9   3      130.29      122.52     12.00 o
  -2   9   3      252.80      272.04     15.52 o
  -1   9   3       30.46       25.04      6.99 o
   0   9   3      383.01      384.59     19.30 o
   1   9   3      209.14      214.86     15.94 o
   2   9   3      111.40       79.22     12.06 o
   3   9   3      335.07      371.42     28.77 o
   4   9   3      771.79      787.70     52.50 o
   5   9   3        7.84        7.31     14.95 o
   6   9   3       27.79       39.34     27.64 o
  -7  10   3        8.30       -8.38     15.54 o
  -6  10   3        0.19      -16.63     11.09 o
  -5  10   3       12.13       25.71     11.24 o
  -4  10   3      116.68      134.24     14.75 o
  -3  10   3       12.65        7.41     15.73 o
  -2  10   3       85.61       81.23     10.15 o
  -1  10   3      155.32      170.47     17.46 o
   0  10   3      350.24      360.77     19.82 o
   1  10   3       50.87       53.56      9.92 o
   2  10   3       51.52       36.02     12.70 o
   3  10   3       18.26       14.06     10.74 o
   4  10   3      226.12      249.26     23.35 o
   5  10   3       82.45       96.41     21.78 o
   6  10   3       38.20      -14.82     16.80 o
  -7  11   3        0.06       -9.38     18.16 o
  -6  11   3       75.36       68.55     18.18 o
  -5  11   3        6.37        2.20     10.77 o
  -4  11   3        9.93       10.26     12.30 o
  -3  11   3       18.86        3.87     11.50 o
  -2  11   3       10.31        7.20      8.96 o
  -1  11   3      165.59      160.58     12.51 o
   0  11   3       10.97       31.18     10.89 o
   1  11   3       41.19       59.72     11.56 o
   2  11   3       55.76       58.54     14.35 o
   3  11   3       24.10       19.62     13.39 o
   4  11   3      169.84      161.50     25.43 o
   5  11   3       37.19       75.96     23.03 o
   6  11   3       21.94       12.49     23.11 o
  -6  12   3       25.97       44.54     23.74 o
  -5  12   3       73.84       71.49     20.00 o
  -4  12   3       81.33       37.82     20.90 o
  -3  12   3      264.79      276.36     23.48 o
  -2  12   3        6.31        7.95     10.15 o
  -1  12   3        1.87        7.42      8.96 o
   0  12   3       27.15       50.88     12.61 o
   1  12   3       61.95       49.46     13.17 o
   2  12   3       18.96       33.18     14.07 o
   3  12   3      150.14      148.06     19.33 o
   4  12   3        0.31       -6.35     16.85 o
   5  12   3        1.75      -21.80     17.84 o
  -6  13   3        2.04      -17.48     22.19 o
  -5  13   3        0.03        4.44     17.13 o
  -4  13   3       25.47       18.54     18.35 o
  -3  13   3      612.80      641.22     36.08 o
  -2  13   3      238.84      241.78     22.14 o
  -1  13   3       15.20       28.03     10.29 o
   0  13   3      143.32      138.37     18.64 o
   1  13   3       27.56       40.63     17.16 o
   2  13   3        9.42       22.30     14.10 o
   3  13   3       30.42       31.84     18.67 o
   4  13   3      130.25       73.47     39.40 o
   5  13   3        0.37       -2.83     19.61 o
  -5  14   3        0.01       12.49     23.42 o
  -4  14   3       11.15        1.05     14.58 o
  -3  14   3       14.80       -3.13     13.36 o
  -2  14   3        5.25        9.12     10.48 o
  -1  14   3       11.28       14.03      9.50 o
   0  14   3      105.92      106.34     17.94 o
   1  14   3        0.16        8.15     11.97 o
   2  14   3       15.90       26.28     14.33 o
   3  14   3       24.62       47.55     21.16 o
   4  14   3       64.14       31.84     22.79 o
  -5  15   3        9.31      -19.69     22.66 o
  -4  15   3       20.77       19.93     16.57 o
  -3  15   3        8.98        8.56     14.63 o
  -2  15   3        0.85       24.13     11.53 o
  -1  15   3        0.27       13.62     13.69 o
   0  15   3        0.02       10.07     13.56 o
   1  15   3       21.00       24.64     22.70 o
   2  15   3        0.11        8.85     17.18 o
   3  15   3       54.57       61.35     25.39 o
   4  15   3       72.92       36.30     26.69 o
  -4  16   3       11.83       43.79     20.11 o
  -3  16   3      228.62      141.89     27.61 o
  -2  16   3       20.36       10.21     15.04 o
  -1  16   3        7.35      -13.89     13.73 o
   0  16   3       12.70        5.28     14.61 o
   1  16   3       55.49       44.75     16.42 o
   2  16   3       14.07      -12.23     25.19 o
   3  16   3       10.54      172.08     56.88 o
  -3  17   3      142.25       95.06     44.45 o
  -2  17   3      121.87      107.23     26.92 o
  -1  17   3        6.96        2.43     16.77 o
   0  17   3       11.26      -10.11     15.79 o
   1  17   3       17.49       -1.29     13.55 o
   2  17   3        4.02        3.37     20.95 o
  -1  18   3        1.04       -3.71     16.85 o
   0  18   3       28.45       47.91     19.32 o
  -8   0   4      197.81      102.77     42.06 o
  -6   0   4      141.72      173.51     37.76 o
  -4   0   4      692.75      676.37     41.59 o
  -2   0   4      160.41      110.08     10.36 o
   0   0   4       47.92       62.25      6.77 o
   2   0   4     3102.70     3330.12     74.67 o
   4   0   4       13.96       40.25     11.54 o
   6   0   4      105.87      166.21     29.25 o
  -8   1   4        0.29       17.69     30.59 o
  -7   1   4       14.81       16.77     15.16 o
  -6   1   4      195.55      198.37     16.20 o
  -5   1   4      112.99      132.26     27.30 o
  -4   1   4      111.63      108.58     17.21 o
  -3   1   4        0.09        3.59      5.86 o
  -2   1   4      969.54     1034.44     20.30 o
  -1   1   4     1914.17     1754.73     25.89 o
   0   1   4     1253.44     1271.23     23.05 o
   1   1   4        6.26        5.87      4.35 o
   2   1   4      556.05      600.02     14.44 o
   3   1   4       33.87       19.29      6.66 o
   4   1   4       63.49       60.43     11.37 o
   5   1   4       84.21       94.07     12.18 o
   6   1   4        2.15        9.18      9.49 o
   7   1   4        0.57       22.26     22.46 o
  -8   2   4       49.40       42.54     32.03 o
  -7   2   4      178.01      224.66     31.30 o
  -6   2   4      368.77      393.00     42.68 o
  -5   2   4      182.80      180.80     18.52 o
  -4   2   4       11.23        7.21     10.41 o
  -3   2   4      204.23      204.63     17.59 o
  -2   2   4      665.21      593.79     14.49 o
  -1   2   4     1103.92     1062.92     18.65 o
   0   2   4      174.02      163.67      8.66 o
   1   2   4      335.66      340.56     12.36 o
   2   2   4     1008.73     1126.82     26.58 o
   3   2   4      636.12      651.45     17.38 o
   4   2   4      334.96      354.54     15.19 o
   5   2   4      218.12      220.70     15.83 o
   6   2   4       27.40        8.25     10.81 o
   7   2   4        0.42       26.12     24.14 o
  -8   3   4       81.49      130.02     44.45 o
  -7   3   4       10.49       26.16     18.70 o
  -6   3   4       15.59       -7.84     15.71 o
  -5   3   4       20.61       32.32     31.55 o
  -4   3   4        3.72       -7.34      7.35 o
  -3   3   4      586.07      609.97     16.23 o
  -2   3   4       20.78       17.64      5.52 o
  -1   3   4      709.15      712.55     19.05 o
   0   3   4        4.77        6.65      5.16 o
   1   3   4     1075.20     1046.27     27.57 o
   2   3   4     1618.69     1687.65     39.43 o
   3   3   4      926.28      901.06     18.50 o
   4   3   4      134.55      128.83     12.18 o
   5   3   4        0.75       -1.03      8.53 o
   6   3   4        8.82        2.69     10.69 o
   7   3   4        8.52       13.75     28.92 o
  -8   4   4       76.85       30.11     34.42 o
  -7   4   4       92.55       80.30     36.33 o
  -6   4   4        7.24       49.23     26.77 o
  -5   4   4       16.36       18.61     15.24 o
  -4   4   4        3.89        4.02      5.70 o
  -3   4   4      800.39      810.00     18.52 o
  -2   4   4       52.22       60.89      5.49 o
  -1   4   4      955.64     1028.21     30.05 o
   0   4   4      912.87      892.75     28.96 o
   1   4   4      808.90      838.26     22.56 o
   2   4   4      340.00      406.09     26.22 o
   3   4   4      181.20      202.47     10.25 o
   4   4   4      755.75      750.31     30.99 o
   5   4   4      225.97      240.27     16.80 o
   6   4   4      112.57      131.81     16.55 o
   7   4   4       19.11       19.72     25.09 o
  -8   5   4        1.76       71.22     37.28 o
  -7   5   4       21.14        0.48     27.25 o
  -6   5   4      134.04      120.00     27.85 o
  -5   5   4      452.18      475.30     34.97 o
  -4   5   4       86.42       86.90      8.80 o
  -3   5   4       27.78       45.34      7.92 o
  -2   5   4      638.31      705.28     16.76 o
  -1   5   4     3282.12     3269.17     56.07 o
   0   5   4        6.27        3.18      7.27 o
   1   5   4       72.34       86.48      8.78 o
   2   5   4      467.39      488.56     17.36 o
   3   5   4      750.30      791.26     29.03 o
   4   5   4      196.30      178.66     29.00 o
   5   5   4      489.70      502.61     43.81 o
   6   5   4       13.98        6.39     14.71 o
   7   5   4        1.19      -16.58     18.83 o
  -8   6   4        4.57      -43.02     29.64 o
  -7   6   4        8.30      -17.35     20.41 o
  -6   6   4        5.74        3.52     18.92 o
  -5   6   4        0.03       -0.42      6.22 o
  -4   6   4       30.14       34.37      9.88 o
  -3   6   4       46.01       50.31      8.90 o
  -2   6   4     1402.98     1449.10     30.11 o
  -1   6   4      366.07      377.08     14.94 o
   0   6   4      160.36      160.36     20.28 o
   1   6   4       89.05       77.54     10.70 o
   2   6   4        0.52       -4.99      4.67 o
   3   6   4        3.59        8.01      7.37 o
   4   6   4      765.49      789.27     33.74 o
   5   6   4        1.28        4.92     11.71 o
   6   6   4        0.01       -4.94     15.82 o
   7   6   4        0.90       26.98     21.44 o
  -8   7   4        1.67        3.68     27.42 o
  -7   7   4        1.11       -2.11     23.08 o
  -6   7   4      133.51      137.68     18.84 o
  -5   7   4       17.31       12.30      7.59 o
  -4   7   4      126.44      145.71     13.38 o
  -3   7   4        6.00        5.07      7.11 o
  -2   7   4       35.13       32.75      5.47 o
  -1   7   4      372.24      390.47     16.30 o
   0   7   4       42.13       42.64      9.10 o
   1   7   4       46.21       39.07      8.61 o
   2   7   4       98.56      101.94     10.22 o
   3   7   4      161.59      178.52     11.40 o
   4   7   4       14.76       30.46     10.39 o
   5   7   4      145.22      151.94     23.21 o
   6   7   4       51.60       86.57     39.91 o
  -7   8   4        7.16        2.52     14.23 o
  -6   8   4       16.45       21.98     10.55 o
  -5   8   4      299.25      301.45     28.29 o
  -4   8   4       92.51      110.69     14.63 o
  -3   8   4       85.02       85.14     11.60 o
  -2   8   4       14.02       13.94      5.40 o
  -1   8   4      192.58      234.85     18.92 o
   0   8   4        9.00        9.24      7.91 o
   1   8   4       17.59        4.45      7.70 o
   2   8   4      517.48      545.05     21.63 o
   3   8   4        3.25        0.69      7.36 o
   4   8   4       68.62       78.68     15.78 o
   5   8   4      202.86      200.42     23.92 o
   6   8   4       63.63       52.02     27.69 o
  -7   9   4        1.09       -7.87     13.86 o
  -6   9   4        7.03        9.42     10.77 o
  -5   9   4        8.21        2.50      9.11 o
  -4   9   4       61.76       70.94     13.09 o
  -3   9   4        0.00        1.25      8.62 o
  -2   9   4       69.88       62.53     16.05 o
  -1   9   4      453.82      468.42     47.33 o
   0   9   4        3.81        9.89      9.21 o
   1   9   4        6.74       -3.10      7.77 o
   2   9   4       47.63       53.73     11.82 o
   3   9   4        0.22        7.90      8.98 o
   4   9   4      501.88      557.16    131.66 o
   5   9   4       37.03       25.47     16.72 o
   6   9   4       34.82       52.12     24.11 o
  -7  10   4        0.97       -0.61     17.35 o
  -6  10   4       20.62        8.90     16.56 o
  -5  10   4        3.98       -9.42      9.27 o
  -4  10   4       83.01       57.85     13.27 o
  -3  10   4      123.11      163.90     20.21 o
  -2  10   4       93.69       94.89     10.45 o
  -1  10   4       30.53       19.77     12.21 o
   0  10   4       75.48       57.94     12.15 o
   1  10   4       79.85       91.67     14.07 o
   2  10   4       12.91       18.44     11.57 o
   3  10   4       17.20       26.68     10.45 o
   4  10   4      335.83      362.30     71.09 o
   5  10   4       28.77       30.07     28.63 o
   6  10   4        9.81       13.92     18.42 o
  -7  11   4        0.17      -15.01     15.06 o
  -6  11   4       12.46       -0.89     15.56 o
  -5  11   4        0.25      -15.65     10.55 o
  -4  11   4        0.00      -14.49      9.66 o
  -3  11   4       10.02       37.44     22.61 o
  -2  11   4        1.06        3.04     10.45 o
  -1  11   4        2.33        8.30     12.63 o
   0  11   4        6.39       16.33     12.09 o
   1  11   4      158.72      162.87     18.38 o
   2  11   4        5.85        5.12     11.86 o
   3  11   4       13.44       15.29     10.56 o
   4  11   4      258.32      233.13     29.65 o
   5  11   4        7.75       -8.05     24.32 o
  -6  12   4       35.28       46.19     17.59 o
  -5  12   4        0.16        4.10     15.76 o
  -4  12   4       15.50        7.54     15.64 o
  -3  12   4     1104.68     1176.28     59.70 o
  -2  12   4      144.85      121.67     15.59 o
  -1  12   4       14.29      -14.74     13.18 o
   0  12   4      314.99      366.60     39.26 o
   1  12   4        2.04       -1.63     11.45 o
   2  12   4        0.37      -17.95     14.99 o
   3  12   4      276.51      318.60     61.01 o
   4  12   4        0.15       -2.72     16.95 o
   5  12   4        0.66       -2.57     18.64 o
  -6  13   4       19.94      -15.98     22.28 o
  -5  13   4        7.84        0.55     17.11 o
  -4  13   4       11.76       34.16     17.40 o
  -3  13   4       24.66        8.76     14.56 o
  -2  13   4       82.51      113.88     20.28 o
  -1  13   4        7.81       11.11     15.00 o
   0  13   4      156.50      156.60     22.71 o
   1  13   4        5.50       26.66     12.72 o
   2  13   4        3.50       36.36     15.14 o
   3  13   4       43.04       15.81     20.63 o
   4  13   4        2.09        0.94     19.53 o
  -5  14   4        0.02        3.68     22.32 o
  -4  14   4        7.62       26.89     17.93 o
  -3  14   4      212.99      231.78     32.43 o
  -2  14   4        0.46      -19.87     19.11 o
  -1  14   4        2.83       -6.23     15.00 o
   0  14   4        1.98        0.16     14.19 o
   1  14   4       16.76       -0.23     14.34 o
   2  14   4       21.79       23.53     18.14 o
   3  14   4       84.15       62.02     21.81 o
   4  14   4        9.77       -5.92     19.88 o
  -5  15   4        9.02       37.81     77.20 o
  -4  15   4        4.06        8.82     18.32 o
  -3  15   4      165.21      101.87     28.10 o
  -2  15   4        3.44      -10.07     16.57 o
  -1  15   4        0.55       -8.30     19.08 o
   0  15   4        6.59       -7.84     15.78 o
   1  15   4       26.40       28.30     19.63 o
   2  15   4        1.66       26.72     25.36 o
   3  15   4       76.29       45.46     30.75 o
  -4  16   4        3.41       28.59     26.77 o
  -3  16   4       26.28       54.24     26.45 o
  -2  16   4        0.57       15.78     16.02 o
  -1  16   4       12.91       13.09     17.51 o
   0  16   4       28.96       21.68     31.62 o
   1  16   4        4.63       -2.33     16.07 o
   2  16   4        7.10       -8.55     18.07 o
  -3  17   4       69.15       66.97     29.24 o
  -2  17   4        2.40       -3.12     22.86 o
  -1  17   4        2.75       -9.94     17.09 o
   0  17   4        8.99       16.75     19.25 o
   1  17   4        0.94       24.94     29.24 o
  -7   0   5      534.42      397.22     62.14 o
  -5   0   5       69.23       65.01     17.69 o
  -3   0   5       50.29       54.48      8.50 o
  -1   0   5     1106.18     1140.02     33.22 o
   1   0   5     3377.97     3503.44     90.21 o
   3   0   5      240.83      225.42     15.44 o
   5   0   5        3.19       -1.14     12.36 o
   7   0   5       48.28       56.40     40.63 o
  -8   1   5       19.25       19.36     21.03 o
  -7   1   5       16.15       24.09     34.89 o
  -6   1   5      170.79      191.35     19.49 o
  -5   1   5      130.56      158.92     21.02 o
  -4   1   5      313.16      290.25     33.94 o
  -3   1   5     1101.63     1154.68     23.12 o
  -2   1   5     7133.19     7196.71     90.20 o
  -1   1   5       82.26       70.02      5.54 o
   0   1   5      168.96      168.61      8.21 o
   1   1   5       25.64       30.93      6.49 o
   2   1   5     1940.45     2014.87     43.26 o
   3   1   5      286.55      294.70     16.51 o
   4   1   5      137.63      152.86     13.27 o
   5   1   5       73.30       54.58     11.56 o
   6   1   5        0.17       -0.93     13.09 o
   7   1   5       10.86       47.98     25.63 o
  -8   2   5       19.23      -35.37     25.81 o
  -7   2   5       97.51      113.17     26.70 o
  -6   2   5       17.21       32.71     13.13 o
  -5   2   5      130.82      142.06     30.78 o
  -4   2   5      535.82      573.80     30.65 o
  -3   2   5       52.49       77.31      7.22 o
  -2   2   5      803.97      787.98     15.28 o
  -1   2   5       15.31        9.37      5.73 o
   0   2   5        4.83        2.99      3.77 o
   1   2   5      377.96      379.53     16.43 o
   2   2   5       60.83       55.70     12.60 o
   3   2   5      169.56      167.03     12.61 o
   4   2   5      425.02      452.46     16.10 o
   5   2   5        0.70        3.95      8.54 o
   6   2   5       14.01       27.30     17.64 o
   7   2   5        0.23       -1.82     21.51 o
  -8   3   5       12.63       50.67     34.89 o
  -7   3   5       18.14       -2.39     23.90 o
  -6   3   5      363.31      354.65     33.07 o
  -5   3   5      408.98      471.27     31.90 o
  -4   3   5        0.91       -5.27      5.02 o
  -3   3   5        6.32        9.90      5.49 o
  -2   3   5      108.40      110.73      6.34 o
  -1   3   5      139.28      142.25      9.36 o
   0   3   5      143.32      165.48      9.92 o
   1   3   5       84.88       96.34      9.69 o
   2   3   5      337.00      292.79     17.92 o
   3   3   5       45.38       55.74      9.43 o
   4   3   5        0.00        1.14      6.30 o
   5   3   5      138.51      153.92     15.38 o
   6   3   5        0.23       19.04     14.10 o
   7   3   5        0.48       -4.66     27.72 o
  -8   4   5       11.14       12.91     32.50 o
  -7   4   5        8.95       37.28     31.55 o
  -6   4   5       26.64       44.23     39.20 o
  -5   4   5      212.65      207.19     17.14 o
  -4   4   5       55.92       47.85      7.47 o
  -3   4   5      148.91      173.87     12.47 o
  -2   4   5        0.93        2.05      4.25 o
  -1   4   5       23.23       29.18      6.95 o
   0   4   5        0.05       -7.03      6.48 o
   1   4   5     1705.64     1709.35     39.66 o
   2   4   5       63.28       54.07     10.00 o
   3   4   5       49.12       55.55      9.02 o
   4   4   5      432.63      514.31     31.45 o
   5   4   5      313.70      377.69     37.74 o
   6   4   5        2.32       -5.50     13.69 o
  -8   5   5       30.97       20.55     33.46 o
  -7   5   5       13.75       40.15     31.07 o
  -6   5   5       12.05        7.65     29.64 o
  -5   5   5       77.77      104.35     25.32 o
  -4   5   5      159.12      179.50     13.54 o
  -3   5   5      180.68      195.86     13.10 o
  -2   5   5      943.42     1030.41     21.78 o
  -1   5   5        4.73        2.78      5.89 o
   0   5   5      370.06      332.85     20.15 o
   1   5   5      853.23      902.55     25.56 o
   2   5   5       24.98        4.25      7.81 o
   3   5   5      199.81      245.14     14.57 o
   4   5   5       62.75       74.85     13.59 o
   5   5   5       21.12       10.38     11.78 o
   6   5   5        6.23        4.61     14.39 o
  -8   6   5       18.21       89.39     44.45 o
  -7   6   5        0.49        5.26     32.98 o
  -6   6   5        2.53        7.33     10.51 o
  -5   6   5        8.95       16.85      7.55 o
  -4   6   5       26.93       17.47     14.94 o
  -3   6   5      175.83      185.31     26.96 o
  -2   6   5      147.09      149.21      9.24 o
  -1   6   5      345.08      344.17     14.06 o
   0   6   5        1.38       -8.89      7.42 o
   1   6   5      796.65      814.18     22.92 o
   2   6   5      125.94      136.25     11.34 o
   3   6   5       96.96       91.57      9.63 o
   4   6   5        0.34       -6.06      9.86 o
   5   6   5       25.82       22.07     15.26 o
   6   6   5        0.23       -1.10     13.73 o
  -8   7   5        0.11      -38.72     33.94 o
  -7   7   5        3.36       -9.17     11.58 o
  -6   7   5        2.95       -7.19      8.86 o
  -5   7   5        0.01       -3.56      7.66 o
  -4   7   5      102.73       84.15     14.31 o
  -3   7   5      238.57      247.54     19.17 o
  -2   7   5      110.88      115.33      9.36 o
  -1   7   5      106.70      125.06     12.23 o
   0   7   5        0.99       -9.91      8.99 o
   1   7   5      252.70      263.25     16.70 o
   2   7   5      109.87      123.33      9.25 o
   3   7   5       21.09       40.38      9.12 o
   4   7   5      165.39      145.86     16.88 o
   5   7   5       27.56       29.82     16.62 o
   6   7   5       13.91       23.00     17.13 o
  -7   8   5        4.31       18.59     15.47 o
  -6   8   5       66.72       63.24     14.21 o
  -5   8   5        2.11        5.87     11.18 o
  -4   8   5      808.15      895.70     38.02 o
  -3   8   5      119.23      117.71     16.50 o
  -2   8   5       76.53       81.30      9.85 o
  -1   8   5      696.29      758.17     65.98 o
   0   8   5      378.52      392.81     24.70 o
   1   8   5      243.87      208.91     29.35 o
   2   8   5       94.16      105.77     13.11 o
   3   8   5      123.90      117.65     14.47 o
   4   8   5       23.67        9.62     14.25 o
   5   8   5        3.36      -17.25     17.14 o
   6   8   5        1.85        2.99     19.52 o
  -7   9   5       15.68       13.86     20.08 o
  -6   9   5        0.10        1.95     12.02 o
  -5   9   5       29.40       23.47     14.07 o
  -4   9   5      562.32      620.36     71.67 o
  -3   9   5        1.13       -6.08     19.52 o
  -2   9   5      123.17      135.31     11.31 o
  -1   9   5      202.56      247.23     27.87 o
   0   9   5        1.21        0.66     10.37 o
   1   9   5        8.48       19.14     13.32 o
   2   9   5        1.14       -1.71      9.72 o
   3   9   5      207.33      237.23     21.48 o
   4   9   5       44.49       30.84     16.61 o
   5   9   5        3.64       11.49     17.20 o
   6   9   5       32.92       80.88     21.58 o
  -7  10   5        5.58       41.84     17.90 o
  -6  10   5        8.94       -0.73     11.24 o
  -5  10   5        1.98       -2.97     11.07 o
  -4  10   5      488.16      476.56     43.94 o
  -3  10   5        0.49        4.62     11.99 o
  -2  10   5       15.78        3.16     11.04 o
  -1  10   5      208.23      211.14     21.32 o
   0  10   5       48.29       57.96     14.45 o
   1  10   5       18.41        5.48     10.90 o
   2  10   5        7.95        3.26     11.39 o
   3  10   5      164.81      154.04     18.64 o
   4  10   5       39.21       26.36     18.81 o
   5  10   5       16.70       20.38     18.42 o
  -6  11   5        8.37       -2.40     12.94 o
  -5  11   5        1.67        5.96     12.49 o
  -4  11   5      136.22      133.47     20.09 o
  -3  11   5      171.74      177.48     27.69 o
  -2  11   5       56.00       63.67     13.54 o
  -1  11   5       22.89       32.10     20.04 o
   0  11   5        7.08        7.61     12.46 o
   1  11   5       37.54       47.21     13.39 o
   2  11   5       71.21       60.99     14.58 o
   3  11   5        0.52      -21.34     14.81 o
   4  11   5       14.25      -10.98     15.46 o
   5  11   5       20.21       34.32     20.88 o
  -6  12   5       19.22       21.61     16.42 o
  -5  12   5        0.03       20.21     14.40 o
  -4  12   5        0.24       18.55     17.97 o
  -3  12   5       16.87       26.44     18.99 o
  -2  12   5       46.12       48.20     13.00 o
  -1  12   5       15.61       29.37     16.27 o
   0  12   5       10.02        9.11     14.06 o
   1  12   5       23.27       29.18     12.95 o
   2  12   5       26.16       11.18     17.28 o
   3  12   5        1.02        9.22     17.95 o
   4  12   5       72.79       41.47     23.09 o
  -6  13   5        9.60      -43.12     34.89 o
  -5  13   5       46.04       55.78     30.23 o
  -4  13   5        1.74      -35.85     23.90 o
  -3  13   5        5.06       16.42     21.51 o
  -2  13   5       21.91       25.64     11.93 o
  -1  13   5        3.19        4.58     14.59 o
   0  13   5        8.78       31.79     17.29 o
   1  13   5       79.05       59.76     18.21 o
   2  13   5        0.37       -3.35     35.85 o
   3  13   5      394.95      427.73     41.25 o
   4  13   5        5.13      -15.90     19.00 o
  -5  14   5       10.69       -1.33     19.32 o
  -4  14   5       46.97       32.07     22.80 o
  -3  14   5       96.92       92.22     27.03 o
  -2  14   5       11.83        3.96     14.67 o
  -1  14   5        7.36       -7.12     17.14 o
   0  14   5       84.68       86.18     32.64 o
   1  14   5        0.58      -18.96     13.32 o
   2  14   5        0.08      -19.00     19.12 o
   3  14   5      189.52      166.33     30.14 o
  -4  15   5       24.65      -20.25     31.55 o
  -3  15   5       41.16       31.49     23.31 o
  -2  15   5       15.26       24.96     17.90 o
  -1  15   5       49.23       51.14     20.73 o
   0  15   5        0.17      -12.88     17.23 o
   1  15   5       79.15       82.37     32.75 o
   2  15   5        0.10       -4.43     20.31 o
   3  15   5       78.38       67.76     64.77 o
  -3  16   5      272.59      269.59     63.10 o
  -2  16   5       64.88       45.69     19.90 o
  -1  16   5        6.96       -8.49     24.59 o
   0  16   5       33.06       45.83     19.42 o
   1  16   5       10.78        8.97     27.72 o
   2  16   5       51.71       32.34     35.13 o
  -2  17   5       92.40       82.35     32.50 o
  -1  17   5        6.16      -13.34     24.46 o
   0  17   5       10.87      -44.74     37.28 o
  -8   0   6       29.92       60.23     34.89 o
  -6   0   6      304.19      273.89     50.19 o
  -4   0   6      367.90      400.13     23.79 o
  -2   0   6      187.91      228.35     14.03 o
   0   0   6      138.21      115.62     12.33 o
   2   0   6        0.07       17.91     12.72 o
   4   0   6     1409.79     1370.62     63.93 o
   6   0   6        0.06       -5.50     22.23 o
  -8   1   6        5.35       32.37     22.72 o
  -7   1   6        4.37       14.09     18.51 o
  -6   1   6      360.31      382.91     33.15 o
  -5   1   6      596.43      595.34     27.49 o
  -4   1   6       55.05       62.17      9.16 o
  -3   1   6        2.26        0.66      5.50 o
  -2   1   6       11.66        9.92      4.65 o
  -1   1   6      390.04      346.01     12.32 o
   0   1   6      518.09      576.18     18.27 o
   1   1   6       84.21      110.61      9.16 o
   2   1   6       60.74       70.34     16.72 o
   3   1   6       26.07       16.18     12.58 o
   4   1   6      209.45      226.24     13.66 o
   5   1   6        1.62        6.91      8.01 o
   6   1   6        1.19       16.65     15.12 o
  -8   2   6        8.66       41.11     36.33 o
  -7   2   6       41.01        8.60     26.77 o
  -6   2   6      242.99      208.49     36.33 o
  -5   2   6        8.25       14.76      8.50 o
  -4   2   6        4.69       11.17      6.56 o
  -3   2   6      156.76      150.56     12.09 o
  -2   2   6       68.93       79.13      7.78 o
  -1   2   6      170.02      184.85      9.69 o
   0   2   6      547.02      558.38     20.69 o
   1   2   6       14.70       11.67      5.64 o
   2   2   6       36.11       32.68      9.91 o
   3   2   6       25.22       37.94      9.31 o
   4   2   6       35.37       44.71     15.68 o
   5   2   6       41.48       32.17     12.41 o
   6   2   6       10.07       27.81     18.00 o
  -8   3   6        3.48      -17.21     25.81 o
  -7   3   6        4.94        2.39     25.81 o
  -6   3   6       31.23        7.68     14.68 o
  -5   3   6       26.90       15.08      8.00 o
  -4   3   6      183.31      207.47     14.02 o
  -3   3   6     2935.42     2939.63     63.62 o
  -2   3   6      342.48      357.04     13.93 o
  -1   3   6      414.96      420.57     16.78 o
   0   3   6      143.80      148.98     12.69 o
   1   3   6       10.75        7.68      5.72 o
   2   3   6       41.88       44.66     10.20 o
   3   3   6      552.09      553.86     23.14 o
   4   3   6       34.45       52.50     10.11 o
   5   3   6        1.00       22.69     13.46 o
   6   3   6        0.00      -11.40     17.43 o
  -8   4   6      124.85       94.17     43.98 o
  -7   4   6      170.76      172.08     48.76 o
  -6   4   6      152.45      176.64     37.80 o
  -5   4   6      521.41      576.78     37.53 o
  -4   4   6       82.88       89.12     10.58 o
  -3   4   6      223.13      269.89     15.42 o
  -2   4   6      551.19      620.19     19.70 o
  -1   4   6        5.79        5.49      5.73 o
   0   4   6      186.53      195.08     13.57 o
   1   4   6      631.93      649.45     24.86 o
   2   4   6       37.21       34.16      9.39 o
   3   4   6      156.30      143.67     15.41 o
   4   4   6        0.00       -7.20      9.37 o
   5   4   6       49.69       55.79     22.63 o
   6   4   6        1.59        8.24     16.81 o
  -8   5   6        4.39       -1.43     34.42 o
  -7   5   6       31.23       23.79     13.72 o
  -6   5   6       73.65       86.67     12.63 o
  -5   5   6     1149.19     1163.99     38.34 o
  -4   5   6       19.90       17.69      8.34 o
  -3   5   6      577.19      564.34     25.34 o
  -2   5   6      173.72      205.07     16.87 o
  -1   5   6      393.28      454.53     20.03 o
   0   5   6      736.88      763.12     41.88 o
   1   5   6       71.26       73.74      9.20 o
   2   5   6        3.29        4.93      8.75 o
   3   5   6       11.34        8.24     10.01 o
   4   5   6       73.80       40.89     13.32 o
   5   5   6       53.82       26.00     14.17 o
   6   5   6       11.78       53.28     20.64 o
  -8   6   6        0.01      -18.64     31.07 o
  -7   6   6        0.06        1.37     13.12 o
  -6   6   6        2.53       13.32     10.45 o
  -5   6   6      205.00      194.94     16.58 o
  -4   6   6      477.91      488.58     36.84 o
  -3   6   6        2.33        0.56      8.50 o
  -2   6   6      128.66      159.14     10.04 o
  -1   6   6       12.89        2.63      5.85 o
   0   6   6      117.49      123.04     22.15 o
   1   6   6       28.18       21.70     16.28 o
   2   6   6      146.38      187.29     27.09 o
   3   6   6       24.46       21.47      9.20 o
   4   6   6       22.69       22.30     10.60 o
   5   6   6       23.74       34.32     16.70 o
   6   6   6        5.92       12.32     17.80 o
  -7   7   6       37.32       35.37     16.71 o
  -6   7   6       47.07       73.10     17.34 o
  -5   7   6      315.42      299.99     22.84 o
  -4   7   6       50.19       62.49     15.80 o
  -3   7   6        0.78        6.08      9.59 o
  -2   7   6      197.00      209.44     12.56 o
  -1   7   6        4.65        4.53      6.38 o
   0   7   6        5.97       17.01     10.25 o
   1   7   6      115.80      121.13     14.24 o
   2   7   6      212.47      245.06     18.21 o
   3   7   6       41.49       48.80     10.26 o
   4   7   6        5.99        2.59     13.52 o
   5   7   6      125.89       87.96     15.92 o
   6   7   6       20.46       18.99     13.61 o
  -7   8   6        0.57       -5.82     11.46 o
  -6   8   6        0.84       -1.22     11.52 o
  -5   8   6       12.98       11.33      9.80 o
  -4   8   6      241.98      247.98     22.98 o
  -3   8   6       42.18       61.99     27.68 o
  -2   8   6       65.25       82.41      9.23 o
  -1   8   6       18.49       21.55      7.45 o
   0   8   6      158.60      161.63     20.35 o
   1   8   6       61.10       70.87     14.63 o
   2   8   6       14.04       22.16     11.45 o
   3   8   6      224.67      261.19     25.40 o
   4   8   6        7.50       -1.28     13.73 o
   5   8   6      229.38      187.97     26.18 o
  -7   9   6       27.72       31.55     17.21 o
  -6   9   6       27.62       30.25     13.91 o
  -5   9   6       19.38       17.42     11.17 o
  -4   9   6       42.25       34.35     13.79 o
  -3   9   6      123.59       93.02     16.59 o
  -2   9   6       13.89       23.17      8.84 o
  -1   9   6       46.08       50.26     14.06 o
   0   9   6      330.73      349.50     35.32 o
   1   9   6       29.38       54.13     12.58 o
   2   9   6      282.88      290.45     19.94 o
   3   9   6       59.55       34.71     17.66 o
   4   9   6       10.39       18.95     17.02 o
   5   9   6       53.06       16.61     22.68 o
  -7  10   6       12.19       40.31     18.92 o
  -6  10   6        0.77       12.07     13.72 o
  -5  10   6        7.23        4.75     10.40 o
  -4  10   6      222.84      241.41     25.28 o
  -3  10   6      114.42       88.36     17.04 o
  -2  10   6       37.04       32.75      9.60 o
  -1  10   6       97.41       78.56     23.17 o
   0  10   6      240.88      273.41     33.19 o
   1  10   6       62.62       72.78     17.94 o
   2  10   6       17.03       33.52     12.40 o
   3  10   6        0.01       -9.86     15.42 o
   4  10   6       34.81       39.96     19.97 o
   5  10   6        4.21       27.78     27.48 o
  -6  11   6       12.60        1.81     12.43 o
  -5  11   6        9.14       16.02     13.35 o
  -4  11   6      195.01      222.69     32.57 o
  -3  11   6      106.24      115.96     30.83 o
  -2  11   6       17.87        4.31     11.23 o
  -1  11   6       22.59       29.41     16.48 o
   0  11   6        0.09        1.27     11.85 o
   1  11   6      159.52      176.55     28.96 o
   2  11   6        4.00        8.56     17.10 o
   3  11   6       44.00       68.30     21.68 o
   4  11   6        0.64       12.40     18.18 o
  -6  12   6        5.44       15.80     18.44 o
  -5  12   6       12.55       20.49     15.19 o
  -4  12   6      114.19      105.55     25.84 o
  -3  12   6      306.04      318.14     65.96 o
  -2  12   6        8.80        0.71     11.68 o
  -1  12   6      107.88      114.07     36.35 o
   0  12   6       99.90       72.26     19.32 o
   1  12   6        3.49       14.74     13.16 o
   2  12   6        2.95       59.77     28.92 o
   3  12   6       12.45       19.74     17.88 o
   4  12   6        1.20       -9.93     18.03 o
  -5  13   6        9.02      -20.62     19.95 o
  -4  13   6      323.90      373.76     43.50 o
  -3  13   6      210.97      254.06     36.62 o
  -2  13   6        8.22        2.29     12.24 o
  -1  13   6       45.97       36.36     21.62 o
   0  13   6       23.87       43.69     17.84 o
   1  13   6       11.31       13.94     15.95 o
   2  13   6      177.42      200.99     40.05 o
   3  13   6       15.23       29.54     22.21 o
  -5  14   6       66.27       73.83     27.88 o
  -4  14   6       79.62       47.92     27.01 o
  -3  14   6       39.91       39.91     23.32 o
  -2  14   6       21.00        7.89     16.26 o
  -1  14   6       21.63        4.21     15.95 o
   0  14   6       39.19       95.86     21.36 o
   1  14   6        2.53        4.36     16.09 o
   2  14   6        9.55        3.57     28.18 o
   3  14   6        0.70       -1.10     30.59 o
  -4  15   6       18.21       25.47     24.42 o
  -3  15   6       26.87       25.15     24.76 o
  -2  15   6       11.31       -3.35     15.90 o
  -1  15   6        7.99        5.25     17.94 o
   0  15   6       36.89       15.77     18.67 o
   1  15   6        7.20        7.93     32.74 o
   2  15   6        2.04      -29.06     19.37 o
  -3  16   6       13.73      -14.69     22.46 o
  -2  16   6        4.68      -14.04     24.07 o
  -1  16   6       44.76       34.51     32.88 o
   0  16   6       38.63       21.22     19.17 o
   1  16   6       19.19      -50.19     36.81 o
  -7   0   7      256.47      123.80     40.63 o
  -5   0   7      641.98      682.88     33.64 o
  -3   0   7      440.22      460.24     25.24 o
  -1   0   7       41.11       32.86      8.74 o
   1   0   7       81.09       86.52     29.64 o
   3   0   7      732.67      844.68     45.52 o
   5   0   7        0.86      -15.57     19.50 o
  -8   1   7        0.88       -1.03     34.89 o
  -7   1   7        0.01        9.94     33.46 o
  -6   1   7      397.03      401.72     29.27 o
  -5   1   7       51.69       49.29     10.07 o
  -4   1   7      165.12      186.36     14.36 o
  -3   1   7       59.63       63.71      8.49 o
  -2   1   7      326.51      371.46     13.61 o
  -1   1   7        9.70        4.20      5.52 o
   0   1   7      235.64      256.90     13.64 o
   1   1   7       21.61       11.95      6.27 o
   2   1   7        3.30       -4.93      9.19 o
   3   1   7       49.38       44.25     11.69 o
   4   1   7      206.67      193.56     16.55 o
   5   1   7        0.21       26.16     15.04 o
   6   1   7       11.27        7.19     19.80 o
  -8   2   7        0.00       -9.90     26.77 o
  -7   2   7       21.84       15.12     12.64 o
  -6   2   7      507.43      541.41     29.32 o
  -5   2   7      274.48      283.17     22.22 o
  -4   2   7       48.08       32.74      9.04 o
  -3   2   7       10.66        9.92      7.37 o
  -2   2   7       70.19       68.52      8.04 o
  -1   2   7      128.62      102.36      8.72 o
   0   2   7       67.81       72.34      8.33 o
   1   2   7       43.15       60.28      8.03 o
   2   2   7      267.32      265.70     21.69 o
   3   2   7        2.97        1.69      8.39 o
   4   2   7      146.31      139.39     16.60 o
   5   2   7        4.23       13.97     16.58 o
   6   2   7       18.62        1.66     26.64 o
  -8   3   7       34.84       29.64     37.28 o
  -7   3   7       33.82       45.17     14.88 o
  -6   3   7       28.09       32.05     10.68 o
  -5   3   7      379.11      418.12     23.51 o
  -4   3   7        3.54       11.79      8.11 o
  -3   3   7       59.84       55.71      9.99 o
  -2   3   7      145.54      146.84     11.24 o
  -1   3   7       37.18       33.20      6.95 o
   0   3   7      195.72      211.04     11.25 o
   1   3   7       41.46       21.02      7.00 o
   2   3   7       10.67        8.76      9.24 o
   3   3   7        7.61        8.20      8.43 o
   4   3   7      369.56      330.82     20.09 o
   5   3   7       35.68       44.61     16.14 o
   6   3   7        1.64       20.95     21.73 o
  -8   4   7        0.21        0.48     32.98 o
  -7   4   7        4.09       10.55     12.78 o
  -6   4   7      218.29      216.16     17.92 o
  -5   4   7      608.92      644.59     26.17 o
  -4   4   7       20.29       22.29      8.59 o
  -3   4   7      407.39      437.39     32.56 o
  -2   4   7        5.39        8.36      6.51 o
  -1   4   7      161.61      165.70     15.32 o
   0   4   7        5.85       10.56     12.61 o
   1   4   7      374.91      331.72     25.73 o
   2   4   7       35.27       39.55     14.35 o
   3   4   7      198.66      187.12     16.51 o
   4   4   7      500.34      533.80     33.18 o
   5   4   7       10.21        7.25     14.07 o
   6   4   7       42.90       59.72     23.83 o
  -8   5   7        8.24       45.41     38.24 o
  -7   5   7      146.47      135.94     18.75 o
  -6   5   7      258.25      299.76     23.94 o
  -5   5   7      163.57      190.18     19.04 o
  -4   5   7       95.50      106.74     14.43 o
  -3   5   7       17.67       29.49     10.82 o
  -2   5   7       23.40       18.08     11.48 o
  -1   5   7      135.83      133.52     11.62 o
   0   5   7       19.91       12.23      8.78 o
   1   5   7      326.51      352.53     18.58 o
   2   5   7       50.38       36.00     11.96 o
   3   5   7      575.64      534.96     28.29 o
   4   5   7      107.40      118.58     23.18 o
   5   5   7        1.34        8.70     14.20 o
  -7   6   7      149.27      179.59     32.59 o
  -6   6   7        6.45       10.75      9.59 o
  -5   6   7      138.26      141.20     15.91 o
  -4   6   7        2.10        1.36      9.38 o
  -3   6   7      400.04      393.87     27.29 o
  -2   6   7        0.04       10.07      9.09 o
  -1   6   7      246.98      271.75     17.96 o
   0   6   7        0.50        2.04     10.07 o
   1   6   7       15.04       26.27      8.30 o
   2   6   7      140.78      173.08     18.19 o
   3   6   7        1.05       -4.19      8.37 o
   4   6   7        1.40      -12.94     10.29 o
   5   6   7        0.69       -1.96     11.45 o
  -7   7   7        6.88      -11.73     14.02 o
  -6   7   7       74.25       49.63     30.10 o
  -5   7   7        4.32       12.97     11.01 o
  -4   7   7      983.84     1015.14     42.16 o
  -3   7   7        5.67        4.57      8.69 o
  -2   7   7        6.64        8.85      8.17 o
  -1   7   7       31.31       41.69     11.34 o
   0   7   7      100.74       89.37     15.58 o
   1   7   7        0.06       -3.13      6.78 o
   2   7   7      451.92      509.12     37.74 o
   3   7   7       18.89       27.60     11.35 o
   4   7   7        9.07       -5.22     10.72 o
   5   7   7        1.76       23.91     13.35 o
  -7   8   7       50.40       57.35     16.82 o
  -6   8   7       17.06       -5.71     11.80 o
  -5   8   7      260.29      261.80     20.93 o
  -4   8   7       79.30      113.75     18.97 o
  -3   8   7        0.58        0.87     16.77 o
  -2   8   7      130.45      134.78     12.62 o
  -1   8   7      196.49      196.22     14.79 o
   0   8   7       73.53       49.77     14.91 o
   1   8   7        8.23       -6.99      9.82 o
   2   8   7        0.80       15.75      9.50 o
   3   8   7      110.15      117.68     16.40 o
   4   8   7       33.70       -8.25     15.76 o
   5   8   7        0.04       -2.61     15.59 o
  -7   9   7       48.56       37.80     19.23 o
  -6   9   7       59.70       82.57     17.53 o
  -5   9   7      194.97      145.11     17.98 o
  -4   9   7      477.46      469.30     28.93 o
  -3   9   7        0.11        9.11     11.71 o
  -2   9   7      464.96      470.11     27.52 o
  -1   9   7       13.18       26.44     26.89 o
   0   9   7       82.70      100.35     17.10 o
   1   9   7       76.74       74.25     13.98 o
   2   9   7       90.92      138.11     30.86 o
   3   9   7       17.48       18.09     17.30 o
   4   9   7       24.44       18.52     18.19 o
  -6  10   7       10.42        9.75     13.68 o
  -5  10   7        1.23       15.58     17.03 o
  -4  10   7       78.17       88.67     22.70 o
  -3  10   7       18.65       33.30     13.99 o
  -2  10   7        4.19       -7.88     10.71 o
  -1  10   7       34.40       43.15     24.93 o
   0  10   7        0.01       -1.58     12.27 o
   1  10   7       33.21       31.19     14.01 o
   2  10   7       13.66       26.32     23.48 o
   3  10   7        1.27        0.73     15.74 o
   4  10   7        5.76      -18.21     17.62 o
  -6  11   7       26.84       19.40     15.60 o
  -5  11   7        2.67       11.92     12.45 o
  -4  11   7        8.17       11.52     12.46 o
  -3  11   7       22.89       21.16     26.05 o
  -2  11   7       16.25        8.81     11.81 o
  -1  11   7       16.39        7.46     24.74 o
   0  11   7       14.67        5.61     14.60 o
   1  11   7       70.66       81.82     15.33 o
   2  11   7      193.22      158.78     43.98 o
   3  11   7       14.79       51.91     22.92 o
   4  11   7       11.35       12.25     26.07 o
  -6  12   7       10.41        0.40     15.36 o
  -5  12   7       11.10        7.98     14.63 o
  -4  12   7       68.33       62.90     24.16 o
  -3  12   7        9.30       -6.41     17.97 o
  -2  12   7        2.95       -0.84     12.52 o
  -1  12   7      204.25      225.09     36.49 o
   0  12   7       71.47       42.28     18.19 o
   1  12   7        6.37      -11.44     12.96 o
   2  12   7      484.07      563.20     58.78 o
   3  12   7       26.41       19.19     29.39 o
  -5  13   7       13.61       28.06     21.80 o
  -4  13   7        1.39       -2.95     20.62 o
  -3  13   7        2.58       11.71     21.90 o
  -2  13   7        0.21       11.49     14.07 o
  -1  13   7       66.59       65.64     20.87 o
   0  13   7       41.42       72.22     19.98 o
   1  13   7       40.03       72.19     29.72 o
   2  13   7       64.10       81.90     44.45 o
   3  13   7       61.36       -0.47     23.59 o
  -4  14   7       41.44       17.44     27.25 o
  -3  14   7        4.79       10.45     21.98 o
  -2  14   7        0.12      -13.89     16.44 o
  -1  14   7        8.48       -1.40     17.70 o
   0  14   7       99.76       69.12     21.92 o
   1  14   7       52.59       45.93     31.68 o
   2  14   7      111.80       92.73     46.84 o
  -3  15   7        4.29        6.70     38.96 o
  -2  15   7        6.46       17.13     18.56 o
  -1  15   7       37.70       19.30     19.42 o
   0  15   7        1.01        8.92     19.08 o
   1  15   7        7.29       44.45     49.71 o
  -1  16   7       19.92       13.58     23.50 o
  -8   0   8       22.03       60.23     39.67 o
  -6   0   8     1286.42     1220.27     61.23 o
  -4   0   8      575.39      629.65     68.53 o
  -2   0   8      518.41      544.32     25.23 o
   0   0   8     1833.81     1686.37    105.79 o
   2   0   8       17.44       -0.30     14.46 o
   4   0   8      114.93       79.31     20.20 o
  -8   1   8        8.70       10.94     24.46 o
  -7   1   8       20.53       36.60     12.12 o
  -6   1   8        1.00       -5.60      9.59 o
  -5   1   8      210.38      215.44     18.59 o
  -4   1   8       25.92       23.25      8.58 o
  -3   1   8        8.45       -6.18      7.20 o
  -2   1   8        0.50       -8.59      5.73 o
  -1   1   8      180.39      184.16     14.59 o
   0   1   8       79.60       88.24     10.84 o
   1   1   8        2.04       10.53      9.70 o
   2   1   8       49.59       42.82      9.10 o
   3   1   8     1032.83     1064.08     35.59 o
   4   1   8       28.03       34.48     11.77 o
   5   1   8       22.76       54.72     18.95 o
  -8   2   8        0.85       17.22     24.12 o
  -7   2   8      218.93      185.01     18.18 o
  -6   2   8      329.00      316.72     22.92 o
  -5   2   8       45.41       51.13     10.97 o
  -4   2   8      139.35      166.97     15.57 o
  -3   2   8        3.67        9.85      8.13 o
  -2   2   8       32.05       43.82      8.51 o
  -1   2   8      121.12      108.10     11.79 o
   0   2   8       65.07       77.24      9.65 o
   1   2   8      693.71      668.07     31.00 o
   2   2   8        0.15        4.48      8.54 o
   3   2   8      162.67      144.51     15.84 o
   4   2   8       63.65       54.07     14.39 o
   5   2   8        0.50       36.97     17.24 o
  -8   3   8        2.24        8.53     26.13 o
  -7   3   8       13.23        2.17     11.91 o
  -6   3   8      128.47      122.55     17.19 o
  -5   3   8      120.83      137.23     15.49 o
  -4   3   8      112.26       99.32     14.15 o
  -3   3   8       63.40       77.82     14.70 o
  -2   3   8       16.34        4.78     10.12 o
  -1   3   8       18.21       28.08      7.35 o
   0   3   8      290.59      322.25     17.43 o
   1   3   8      277.50      282.38     16.07 o
   2   3   8      136.68      142.21     16.45 o
   3   3   8       53.44       55.14     11.55 o
   4   3   8        2.25       -5.75     13.25 o
   5   3   8        0.61      -19.05     16.30 o
  -8   4   8       57.74      -13.38     32.03 o
  -7   4   8       18.96       20.95     12.76 o
  -6   4   8        6.43       -9.66     10.07 o
  -5   4   8      293.09      303.56     21.90 o
  -4   4   8       20.15        7.87      9.74 o
  -3   4   8      173.89      215.61     18.96 o
  -2   4   8      133.90      142.41     14.32 o
  -1   4   8        9.19        0.29      6.55 o
   0   4   8       50.64       52.45      8.37 o
   1   4   8      470.50      458.50     30.08 o
   2   4   8      253.41      250.95     22.15 o
   3   4   8      122.18      132.02     14.05 o
   4   4   8        0.72       -6.01     12.70 o
   5   4   8        6.79        3.67     14.96 o
  -7   5   8        4.63      -17.10     11.93 o
  -6   5   8       65.06       40.35     18.54 o
  -5   5   8      110.73       99.38     28.21 o
  -4   5   8        2.06       17.15     10.58 o
  -3   5   8      222.83      290.64     25.35 o
  -2   5   8      138.61      124.08     14.23 o
  -1   5   8        0.06       18.28      8.13 o
   0   5   8        0.28       -1.54      7.64 o
   1   5   8      183.06      191.08     19.78 o
   2   5   8       65.57       47.12     14.28 o
   3   5   8      269.94      248.17     37.98 o
   4   5   8        1.53        0.37     11.01 o
   5   5   8       44.81       74.90     20.42 o
  -7   6   8       81.79      104.23     18.94 o
  -6   6   8        2.82        4.20     10.47 o
  -5   6   8        5.41        0.23      9.74 o
  -4   6   8       20.58       30.21     12.09 o
  -3   6   8        1.23        2.96     10.14 o
  -2   6   8       12.11        9.65      9.46 o
  -1   6   8        5.30       12.28      8.48 o
   0   6   8        0.76       -0.64     11.15 o
   1   6   8       71.82       86.44     11.20 o
   2   6   8        3.41        5.19     10.32 o
   3   6   8       82.52       80.61     15.33 o
   4   6   8        4.61       22.55     12.88 o
   5   6   8        1.25       12.84     13.04 o
  -7   7   8      140.84      145.57     22.79 o
  -6   7   8       45.28       33.43     15.06 o
  -5   7   8        0.00      -13.37     10.72 o
  -4   7   8       67.99       72.76     21.09 o
  -3   7   8       19.71        5.02      8.93 o
  -2   7   8      164.25      158.67     14.86 o
  -1   7   8       20.80        7.79     14.86 o
   0   7   8      116.73      108.85     18.21 o
   1   7   8      103.69      119.48     14.75 o
   2   7   8      186.52      219.71     29.19 o
   3   7   8       50.74       50.06     13.28 o
   4   7   8        0.65       -9.21     14.41 o
  -7   8   8        9.41        2.41     14.57 o
  -6   8   8        5.75        0.69     12.89 o
  -5   8   8       69.68       56.32     14.02 o
  -4   8   8      141.52      143.52     17.52 o
  -3   8   8       29.66       24.02      9.41 o
  -2   8   8        3.21        5.66      9.33 o
  -1   8   8      412.91      498.85     36.37 o
   0   8   8      207.36      205.23     21.73 o
   1   8   8      819.19      844.57     74.57 o
   2   8   8      390.81      391.79     34.72 o
   3   8   8       36.66       66.81     18.94 o
   4   8   8       11.26      -10.70     15.35 o
  -6   9   8       41.97       34.87     27.27 o
  -5   9   8        3.14        7.55     11.08 o
  -4   9   8       14.00       18.87     14.42 o
  -3   9   8        2.23       -0.54      8.82 o
  -2   9   8       80.42       80.58     16.08 o
  -1   9   8       49.60       38.22     16.86 o
   0   9   8       23.11       29.33     14.72 o
   1   9   8      547.04      609.23     47.33 o
   2   9   8        3.46       42.25     26.13 o
   3   9   8        6.31      -13.93     15.52 o
   4   9   8       21.27       -6.43     16.53 o
  -6  10   8       82.38       63.70     20.20 o
  -5  10   8       25.96       19.09     13.45 o
  -4  10   8       60.56       67.50     14.72 o
  -3  10   8       14.23       21.89     11.28 o
  -2  10   8       25.90       36.98     13.73 o
  -1  10   8      179.56      181.88     31.38 o
   0  10   8       47.90       51.54     17.44 o
   1  10   8       42.15       32.41     22.66 o
   2  10   8      268.37      261.51     42.25 o
   3  10   8        1.89       -1.66     17.93 o
  -6  11   8       35.21       38.06     20.24 o
  -5  11   8       27.51       23.91     17.31 o
  -4  11   8       16.04        1.87     11.87 o
  -3  11   8        0.00       -9.42     17.38 o
  -2  11   8       43.87       46.14     15.23 o
  -1  11   8        1.43       -7.23     15.12 o
   0  11   8       25.50       36.84     18.67 o
   1  11   8        6.99        0.84     34.65 o
   2  11   8       55.84       38.71     28.13 o
   3  11   8       27.47        7.99     20.57 o
  -5  12   8       16.48        3.68     16.12 o
  -4  12   8        1.59       -4.80     19.91 o
  -3  12   8       60.95       67.26     30.59 o
  -2  12   8        0.00      -19.25     12.83 o
  -1  12   8       12.91       20.59     17.84 o
   0  12   8       22.02      -21.25     15.39 o
   1  12   8        1.30      -17.56     27.07 o
   2  12   8       44.96        4.35     27.49 o
   3  12   8        2.97      -14.38     24.32 o
  -4  13   8       11.94        0.28     22.94 o
  -3  13   8       50.60       13.18     22.64 o
  -2  13   8       76.46       52.35     20.42 o
  -1  13   8        9.72        8.34     17.96 o
   0  13   8        1.42        1.42     17.40 o
   1  13   8      119.55       95.24     36.00 o
   2  13   8       58.30       35.85     46.37 o
  -4  14   8        0.00       -9.51     23.59 o
  -3  14   8        1.07      -18.50     21.34 o
  -2  14   8        0.56      -10.74     17.51 o
  -1  14   8        9.56       43.75     20.78 o
   0  14   8        3.06       -8.13     17.04 o
   1  14   8       15.19       24.86     51.62 o
  -2  15   8        0.16        8.90     24.38 o
  -1  15   8        0.04        0.67     21.66 o
  -7   0   9       95.56       57.40     34.89 o
  -5   0   9        0.02       -6.33     12.30 o
  -3   0   9      419.59      428.77     30.71 o
  -1   0   9        1.22      -22.08     15.41 o
   1   0   9        1.96        3.76     19.85 o
   3   0   9      104.41       69.92     19.25 o
   5   0   9       26.19       42.56     28.92 o
  -7   1   9        0.07        1.97     10.83 o
  -6   1   9       37.02       52.14     13.15 o
  -5   1   9       21.94       14.92     14.97 o
  -4   1   9       77.25       78.45     12.38 o
  -3   1   9        0.00       -3.79      7.93 o
  -2   1   9       56.73       47.20     10.42 o
  -1   1   9       66.39       66.38     11.90 o
   0   1   9     2070.12     1932.04     46.88 o
   1   1   9        6.76        3.07     12.50 o
   2   1   9       86.88       39.98     12.81 o
   3   1   9        2.90       -9.55     10.01 o
   4   1   9       18.88        5.79     13.47 o
   5   1   9        7.18       -4.17     17.42 o
  -7   2   9        6.46       -7.30     11.26 o
  -6   2   9       30.92       21.38     10.86 o
  -5   2   9        7.28       17.70     10.23 o
  -4   2   9       24.70       30.52     10.24 o
  -3   2   9      117.26      115.88     13.31 o
  -2   2   9        0.30        1.33      7.70 o
  -1   2   9      241.00      211.87     14.29 o
   0   2   9      526.64      480.68     33.80 o
   1   2   9       10.94       18.65     10.92 o
   2   2   9       73.17       51.68     13.53 o
   3   2   9       64.54       47.00     12.70 o
   4   2   9        2.41        0.20     12.96 o
  -7   3   9       51.11       41.01     14.00 o
  -6   3   9       95.02       90.14     15.58 o
  -5   3   9       15.68       18.95      9.99 o
  -4   3   9      123.54      146.58     15.41 o
  -3   3   9       82.39       80.46     12.74 o
  -2   3   9       47.28       44.32     10.27 o
  -1   3   9        4.53        2.72      7.04 o
   0   3   9       13.29        1.48      9.39 o
   1   3   9      339.09      326.39     18.59 o
   2   3   9       77.88       70.51     21.39 o
   3   3   9        0.47        7.37      9.44 o
   4   3   9       17.15       17.43     15.05 o
  -7   4   9      162.54      152.56     21.40 o
  -6   4   9      131.86       92.56     17.20 o
  -5   4   9      178.56      176.16     18.39 o
  -4   4   9       10.18       -7.31      9.47 o
  -3   4   9       77.30       57.26     12.09 o
  -2   4   9      126.53      118.26     14.00 o
  -1   4   9     1006.18      936.90     26.87 o
   0   4   9      758.06      742.32     30.44 o
   1   4   9      459.88      468.55     28.17 o
   2   4   9       62.28       32.93     13.85 o
   3   4   9        2.84       10.49     10.20 o
   4   4   9       10.90       42.27     14.21 o
  -7   5   9        0.61        7.75     13.56 o
  -6   5   9       26.37       19.47     14.45 o
  -5   5   9       18.38       -2.05     10.56 o
  -4   5   9       54.82       38.40     12.85 o
  -3   5   9       56.03       44.58     11.85 o
  -2   5   9      516.26      545.56     27.25 o
  -1   5   9       33.54       30.70     11.14 o
   0   5   9      523.20      543.58     28.52 o
   1   5   9      177.84      204.08     22.99 o
   2   5   9      197.97      195.83     36.64 o
   3   5   9      113.52       85.76     15.34 o
   4   5   9       50.43       58.22     23.72 o
  -7   6   9      133.96      148.06     23.21 o
  -6   6   9       27.29       25.15     15.37 o
  -5   6   9       22.10        8.46     12.09 o
  -4   6   9        4.35        7.81     11.83 o
  -3   6   9       86.03       49.83     11.78 o
  -2   6   9       84.63       52.76     11.58 o
  -1   6   9      120.91      121.32     14.39 o
   0   6   9        6.12        1.95     10.77 o
   1   6   9      254.75      307.76     36.14 o
   2   6   9      177.87      159.26     30.59 o
   3   6   9       63.43       54.20     15.80 o
   4   6   9        3.05       20.66     16.00 o
  -7   7   9        2.33        3.43     15.97 o
  -6   7   9        0.82       -8.84     16.01 o
  -5   7   9        9.97       18.39     15.50 o
  -4   7   9        0.84       15.44     11.70 o
  -3   7   9       11.68       11.20      9.76 o
  -2   7   9       85.68       81.93     12.87 o
  -1   7   9      102.80      100.99     24.08 o
   0   7   9        1.43       -0.04      7.91 o
   1   7   9       30.24       29.31     19.84 o
   2   7   9        1.25       31.75     13.76 o
   3   7   9        5.84       -5.97     14.21 o
   4   7   9        1.61        7.17     16.74 o
  -6   8   9       13.56        5.25     17.35 o
  -5   8   9       14.86       18.63     12.92 o
  -4   8   9       30.89       26.75     12.87 o
  -3   8   9        8.28       -5.27      9.35 o
  -2   8   9       33.87       48.98     11.59 o
  -1   8   9       15.73        5.33     11.87 o
   0   8   9      146.30      160.31     20.72 o
   1   8   9      342.30      380.88     53.93 o
   2   8   9      163.41      172.36     30.58 o
   3   8   9        6.03       -7.36     15.02 o
  -6   9   9        1.03        0.52     14.83 o
  -5   9   9       82.41       90.76     16.64 o
  -4   9   9        4.32        9.40     17.66 o
  -3   9   9        0.31       15.52     10.89 o
  -2   9   9        5.92       11.69     12.44 o
  -1   9   9      131.43      124.09     17.16 o
   0   9   9      114.64      108.28     18.67 o
   1   9   9        1.40       11.26     20.39 o
   2   9   9      351.60      339.74     47.63 o
   3   9   9        3.01        1.65     16.92 o
  -6  10   9        6.39       -7.34     14.28 o
  -5  10   9       46.86       15.09     13.12 o
  -4  10   9        3.08        7.91     12.42 o
  -3  10   9       12.28       19.10     13.35 o
  -2  10   9       21.69       38.78     13.80 o
  -1  10   9        8.38       12.69     16.49 o
   0  10   9        1.69       20.80     14.89 o
   1  10   9        1.67       -4.05     24.22 o
   2  10   9       88.21       78.25     26.07 o
   3  10   9        7.51       13.20     19.17 o
  -5  11   9        9.24        6.02     13.11 o
  -4  11   9       14.81       12.77     15.94 o
  -3  11   9        0.01      -13.73     16.04 o
  -2  11   9       27.91       17.29     14.08 o
  -1  11   9        0.24        1.98     16.55 o
   0  11   9        0.91      -11.39     15.98 o
   1  11   9        0.17       45.64     30.89 o
   2  11   9       79.88       18.25     29.38 o
  -4  12   9        0.00       19.63     18.58 o
  -3  12   9       17.62       19.97     30.83 o
  -2  12   9       95.83       98.93     18.61 o
  -1  12   9        4.71        6.63     17.47 o
   0  12   9      122.80      127.07     43.92 o
   1  12   9       58.45       55.25     54.49 o
   2  12   9      108.10       81.26     52.58 o
  -4  13   9        0.01       23.48     20.27 o
  -3  13   9       19.22       22.46     35.85 o
  -2  13   9        0.23       16.55     18.57 o
  -1  13   9       51.19       36.86     20.86 o
   0  13   9        2.59      -14.01     18.08 o
   1  13   9      123.54      255.73     68.83 o
  -2  14   9        0.69      -32.35     21.56 o
  -1  14   9       31.26       10.55     24.41 o
  -6   0  10      120.00      115.73     26.29 o
  -4   0  10       64.81       65.82     19.98 o
  -2   0  10      253.34      271.71     22.88 o
   0   0  10     1079.51      946.54     67.51 o
   2   0  10       17.59       40.44     17.23 o
   4   0  10       10.31       17.42     24.93 o
  -7   1  10        1.11      -13.95     10.74 o
  -6   1  10        9.33        8.29     11.16 o
  -5   1  10      115.37      100.50     19.11 o
  -4   1  10      218.42      233.64     19.14 o
  -3   1  10      148.88      144.58     14.90 o
  -2   1  10      352.61      361.74     20.67 o
  -1   1  10      499.49      496.27     28.82 o
   0   1  10        1.76        7.16      8.57 o
   1   1  10       16.46       22.77     13.05 o
   2   1  10        4.17       15.63     11.32 o
   3   1  10       34.73       18.18     12.20 o
   4   1  10       21.34       14.51     17.72 o
  -7   2  10       33.99       61.80     23.11 o
  -6   2  10        8.81       -1.05     11.30 o
  -5   2  10       18.42        5.65     11.89 o
  -4   2  10       51.56       22.93     14.82 o
  -3   2  10      413.41      382.26     18.94 o
  -2   2  10       12.04       14.75      9.43 o
  -1   2  10       24.70       30.71     10.43 o
   0   2  10      321.67      332.22     20.18 o
   1   2  10       51.42       69.67     15.40 o
   2   2  10       88.30      103.48     19.77 o
   3   2  10        0.64        4.43     10.22 o
   4   2  10        0.47       -1.51     15.61 o
  -7   3  10        4.81       15.74     12.91 o
  -6   3  10       15.99       14.20     12.45 o
  -5   3  10        1.94       -2.27     10.00 o
  -4   3  10        6.67        5.85      8.94 o
  -3   3  10       41.93       26.34      9.90 o
  -2   3  10       20.15       21.47     11.08 o
  -1   3  10      672.92      665.40     26.27 o
   0   3  10      265.83      256.71     18.37 o
   1   3  10       57.87       58.69     22.04 o
   2   3  10        5.77       -7.22     11.93 o
   3   3  10       12.79       14.42     13.26 o
   4   3  10        4.50       15.54     14.83 o
  -7   4  10        4.90       13.34     17.19 o
  -6   4  10        0.66        1.80     11.93 o
  -5   4  10        1.48        0.58      9.91 o
  -4   4  10        0.27       -3.74      9.33 o
  -3   4  10       42.02       44.34     11.16 o
  -2   4  10        0.74       -6.88      8.25 o
  -1   4  10       47.28       44.63     10.58 o
   0   4  10      103.05       91.72     23.26 o
   1   4  10        0.04        8.16     15.89 o
   2   4  10      130.98      115.97     21.32 o
   3   4  10        5.53       23.85     13.41 o
   4   4  10        5.50       26.74     14.91 o
  -7   5  10        8.94       -1.21     14.94 o
  -6   5  10       53.64       86.23     16.33 o
  -5   5  10        0.06        5.06     10.89 o
  -4   5  10       25.51       42.13     14.45 o
  -3   5  10       85.09       89.33     15.05 o
  -2   5  10        0.77       -1.80      8.53 o
  -1   5  10     1409.99     1389.91     35.35 o
   0   5  10      180.46      148.79     17.54 o
   1   5  10      231.69      234.04     31.09 o
   2   5  10       13.98        6.12     13.47 o
   3   5  10        0.03      -11.85     11.75 o
  -6   6  10       37.03       36.44     20.59 o
  -5   6  10       45.41       70.48     17.66 o
  -4   6  10       36.52       27.80     20.86 o
  -3   6  10      126.28      118.49     16.37 o
  -2   6  10        5.11        8.60      9.17 o
  -1   6  10      282.29      315.71     21.59 o
   0   6  10        4.70       15.75     13.39 o
   1   6  10       89.42      101.69     17.76 o
   2   6  10       60.70       50.54     22.81 o
   3   6  10       15.60        3.29     20.28 o
  -6   7  10        0.07      -13.16     16.97 o
  -5   7  10       28.05        2.47     14.07 o
  -4   7  10        3.24       -1.32     12.40 o
  -3   7  10       20.23       22.58     11.63 o
  -2   7  10       88.63       85.21     14.09 o
  -1   7  10       16.26       19.38     10.25 o
   0   7  10        1.98       11.71     13.03 o
   1   7  10       71.74       21.43     22.52 o
   2   7  10       52.56       61.88     23.16 o
   3   7  10        8.81       31.91     18.21 o
  -6   8  10        0.33       -3.46     13.98 o
  -5   8  10        0.04       -5.69     11.85 o
  -4   8  10       20.00       18.33     11.86 o
  -3   8  10       30.20       42.22     16.19 o
  -2   8  10      208.78      229.83     19.47 o
  -1   8  10       66.93       62.76     16.18 o
   0   8  10       46.89       30.86     14.95 o
   1   8  10       82.83       36.12     22.98 o
   2   8  10       46.11       44.87     23.21 o
   3   8  10        8.09       21.90     19.57 o
  -5   9  10        6.23       27.00     14.66 o
  -4   9  10       11.87        6.09     12.77 o
  -3   9  10       16.21       -5.19     19.46 o
  -2   9  10       47.47       23.77     14.17 o
  -1   9  10        4.60      -11.84     11.61 o
   0   9  10       22.67       12.85     15.19 o
   1   9  10      156.60      199.27     40.21 o
   2   9  10        0.06      -31.04     20.70 o
  -5  10  10        4.16        5.81     14.39 o
  -4  10  10       13.35       11.28     13.95 o
  -3  10  10       21.07        8.93     14.70 o
  -2  10  10       39.63       49.61     15.84 o
  -1  10  10      109.78      170.25     32.64 o
   0  10  10        4.74        6.65     14.25 o
   1  10  10       58.38       26.31     34.82 o
   2  10  10       17.07       43.16     26.26 o
  -4  11  10        5.18        1.44     13.46 o
  -3  11  10        8.52        2.75     19.01 o
  -2  11  10      311.46      330.01     26.17 o
  -1  11  10        1.08      -11.56     17.26 o
   0  11  10       12.92        5.18     17.59 o
   1  11  10        4.97       42.14     33.04 o
  -3  12  10        1.45      -13.93     17.98 o
  -2  12  10        8.14        7.40     17.33 o
  -1  12  10       41.84       10.95     16.72 o
   0  12  10       64.00       56.00     19.80 o
  -5   0  11       75.39       45.73     21.59 o
  -3   0  11        0.63       -3.88     11.08 o
  -1   0  11      418.34      424.16     36.21 o
   1   0  11       40.64      112.15     43.74 o
   3   0  11        0.86      -16.29     13.12 o
  -6   1  11        3.18        9.09     11.60 o
  -5   1  11        4.64      -15.01     10.69 o
  -4   1  11       92.65      109.35     15.54 o
  -3   1  11       77.50       61.29     14.49 o
  -2   1  11      545.06      556.42     30.86 o
  -1   1  11       12.25        3.78     12.39 o
   0   1  11      316.36      312.93     20.30 o
   1   1  11       19.02        8.87     14.39 o
   2   1  11       27.22       31.36     12.19 o
   3   1  11       14.18        8.66     12.69 o
  -6   2  11       47.06       45.07     22.97 o
  -5   2  11       31.59       17.39     12.56 o
  -4   2  11        8.45        3.34     10.70 o
  -3   2  11      417.10      459.96     22.67 o
  -2   2  11        5.35        5.05      9.47 o
  -1   2  11       77.68       67.64     13.79 o
   0   2  11       92.57       86.79     15.65 o
   1   2  11      116.66      120.21     19.58 o
   2   2  11       41.74       63.71     14.79 o
   3   2  11        8.41       29.78     13.65 o
  -6   3  11       14.45       15.72     14.09 o
  -5   3  11       28.69       66.32     13.98 o
  -4   3  11      251.59      272.09     22.08 o
  -3   3  11       38.04       41.73     12.14 o
  -2   3  11      159.10      167.26     16.06 o
  -1   3  11       78.03       56.96     15.40 o
   0   3  11        4.63        5.70     11.70 o
   1   3  11       94.64       38.51     17.61 o
   2   3  11        3.11        8.98     14.40 o
   3   3  11        3.09       16.91     15.89 o
  -6   4  11        2.53        3.62     13.52 o
  -5   4  11       29.02       53.04     13.99 o
  -4   4  11       58.79       31.94     13.99 o
  -3   4  11       30.44       10.73     10.51 o
  -2   4  11      143.39      158.30     18.57 o
  -1   4  11        0.22        4.41     10.19 o
   0   4  11      107.40       91.59     16.08 o
   1   4  11       12.18       22.58     16.73 o
   2   4  11        0.17        9.57     14.95 o
   3   4  11        6.03       -9.57     13.57 o
  -6   5  11       16.55        4.45     12.61 o
  -5   5  11       33.74        6.73     12.91 o
  -4   5  11        6.32       -0.33     10.04 o
  -3   5  11       10.58       -7.71      9.72 o
  -2   5  11       17.00       24.11     10.83 o
  -1   5  11       91.20      109.52     15.03 o
   0   5  11        9.78       40.05     13.50 o
   1   5  11        9.28      -19.53     14.40 o
   2   5  11       15.50       22.30     21.80 o
  -6   6  11       17.31       -7.73     16.06 o
  -5   6  11       53.90       34.26     15.83 o
  -4   6  11       50.86       78.55     24.52 o
  -3   6  11      163.49      189.71     20.69 o
  -2   6  11       84.38       61.75     13.14 o
  -1   6  11        1.76       -8.31     11.40 o
   0   6  11       29.93       26.48     13.25 o
   1   6  11        1.54      -30.10     20.06 o
   2   6  11        8.82       28.88     21.80 o
  -5   7  11       35.12       46.92     26.01 o
  -4   7  11        6.08       26.33     14.44 o
  -3   7  11      105.40      143.43     22.49 o
  -2   7  11      337.08      357.38     24.75 o
  -1   7  11      109.13       92.13     17.73 o
   0   7  11        2.11        0.85     19.20 o
   1   7  11       19.44        4.20     22.37 o
   2   7  11        0.96       -0.35     22.11 o
  -5   8  11        0.17       -8.60     12.88 o
  -4   8  11        0.01        5.22     13.33 o
  -3   8  11        0.67        8.96     13.23 o
  -2   8  11       58.67       61.14     16.53 o
  -1   8  11        0.00       -5.09     12.14 o
   0   8  11       37.13       62.41     15.16 o
   1   8  11       27.90       23.90     23.44 o
  -4   9  11       45.39       33.60     17.25 o
  -3   9  11       34.04       23.14     14.34 o
  -2   9  11      318.43      330.06     26.61 o
  -1   9  11      125.12      141.63     19.96 o
   0   9  11       15.19        6.08     15.47 o
   1   9  11        0.92        7.05     25.27 o
  -4  10  11       30.90       19.10     17.41 o
  -3  10  11        2.43      -16.59     16.53 o
  -2  10  11      110.56      116.94     19.49 o
  -1  10  11        0.00        4.78     13.93 o
   0  10  11       26.83       25.99     34.37 o
  -3  11  11       27.83       35.96     27.43 o
  -2  11  11        3.07        4.36     19.72 o
  -1  11  11       45.88       70.20     19.50 o
  -6   0  12        8.44        9.33     27.72 o
  -4   0  12       84.49       80.19     22.49 o
  -2   0  12      244.50      239.99     28.60 o
   0   0  12       18.27       37.32     16.75 o
   2   0  12       13.51       32.88     20.42 o
  -6   1  12        1.08       20.28     15.32 o
  -5   1  12        0.19       11.45     13.10 o
  -4   1  12       59.43       59.00     15.00 o
  -3   1  12       45.65       39.59     22.22 o
  -2   1  12        5.34        0.01     12.33 o
  -1   1  12        8.04        3.98     11.17 o
   0   1  12      110.67      111.03     18.07 o
   1   1  12        4.42        6.70     15.18 o
   2   1  12        0.02        8.52     12.76 o
  -6   2  12       23.39       18.26     14.37 o
  -5   2  12       46.68       23.31     13.78 o
  -4   2  12       59.24       54.44     13.84 o
  -3   2  12      200.35      180.88     21.18 o
  -2   2  12        0.48        4.37     11.82 o
  -1   2  12       92.79       77.52     15.24 o
   0   2  12        0.39       -5.29     13.22 o
   1   2  12        1.18       -0.13     15.49 o
   2   2  12        0.28       -6.21     12.43 o
  -5   3  12       23.33       37.83     14.17 o
  -4   3  12      269.14      268.25     26.19 o
  -3   3  12       96.71       96.18     18.06 o
  -2   3  12        1.85        6.68     12.72 o
  -1   3  12       52.51       58.87     20.34 o
   0   3  12        5.54        6.53     13.41 o
   1   3  12        0.43        8.21     17.40 o
   2   3  12        4.96       11.73     14.79 o
  -5   4  12        0.61       17.58     14.34 o
  -4   4  12        1.79       24.33     13.98 o
  -3   4  12       12.25       25.16     18.84 o
  -2   4  12      101.61       84.13     16.73 o
  -1   4  12      104.46       99.05     15.25 o
   0   4  12        1.67       -9.09     11.80 o
   1   4  12        4.70        1.86     17.11 o
  -5   5  12        7.33        5.78     20.56 o
  -4   5  12        0.28       12.42     12.98 o
  -3   5  12      194.89      188.03     21.45 o
  -2   5  12        0.01      -13.44     11.65 o
  -1   5  12       63.01       68.64     16.52 o
   0   5  12        1.48        3.02     18.21 o
   1   5  12       69.61      101.82     22.47 o
  -5   6  12        5.71       11.93     14.06 o
  -4   6  12       49.23       74.76     21.18 o
  -3   6  12        4.43       14.47     12.40 o
  -2   6  12       25.55       32.96     13.50 o
  -1   6  12       27.90        5.44     14.33 o
   0   6  12       38.02       23.28     19.54 o
   1   6  12       11.27        1.01     18.93 o
  -4   7  12       15.18       37.76     19.50 o
  -3   7  12       47.21       30.93     16.72 o
  -2   7  12        1.20       -4.66     13.00 o
  -1   7  12       12.97       27.24     15.06 o
   0   7  12       38.28       39.38     21.67 o
  -4   8  12       43.21       43.67     19.61 o
  -3   8  12       82.32       78.46     21.83 o
  -2   8  12        1.64      -20.59     14.90 o
  -1   8  12        8.81       11.63     16.47 o
   0   8  12       19.13       -7.30     22.53 o
  -3   9  12        1.23       -8.69     16.79 o
  -2   9  12        1.39      -21.88     16.56 o
  -1   9  12        0.05       30.15     16.93 o
  -5   0  13        3.59       -0.64     18.96 o
  -3   0  13       50.24       42.06     27.25 o
  -1   0  13        2.69       14.59     37.01 o
  -4   1  13       24.83       11.45     14.78 o
  -3   1  13        2.73        3.32     14.55 o
  -2   1  13        0.31       -0.94     12.13 o
  -1   1  13       11.73        0.08     13.86 o
   0   1  13       26.00       25.10     24.15 o
  -4   2  13       19.49       41.23     15.36 o
  -3   2  13        0.10       -4.53     13.47 o
  -2   2  13       51.38       43.10     14.65 o
  -1   2  13        7.86       -7.56     16.20 o
   0   2  13        2.87      -10.05     18.92 o
  -4   3  13       23.71       30.05     15.67 o
  -3   3  13       19.16       41.94     23.74 o
  -2   3  13       28.82       51.22     16.05 o
  -1   3  13      191.34      233.34     21.10 o
   0   3  13        7.94       -4.56     20.31 o
  -4   4  13        0.99       11.13     14.43 o
  -3   4  13      112.18       53.51     19.54 o
  -2   4  13       24.81       34.15     19.29 o
  -1   4  13       65.84      120.44     20.27 o
   0   4  13        9.02        7.45     20.63 o
  -3   5  13        4.55        1.34     16.81 o
  -2   5  13        1.81        6.72     13.38 o
  -1   5  13       42.74       44.25     19.65 o
  -3   6  13        2.25       -2.75     15.68 o
  -2   6  13       18.97        6.42     13.95 o
 
